# Supplementary material for: Poly[diaqua­bis(μ3-1H-benzimidazole-5,6-dicarboxyl­ato-κ4 N 3:O 5,O 5′:O 6)bis­(μ2-1H,3H-benzimidazolium-5,6-dicarboxyl­ato-κ3 O 5,O 5′:O 6)digadolinium(III)]
Source: Acta Crystallogr Sect E Struct Rep Online. 2009 Nov 14;65(Pt 12):m1566–7. doi: 10.1107/S1600536809046819 (PMC2971816; doi:10.1107/S1600536809046819)
Supplement: Supplementary file 1 [file e-65-m1566-sup1.cif]

##############################################################################
###                                                                        ###
###        Electronic paper (Acta Crystallographica Section E)             ###
###                                                                        ###
##############################################################################
#                                                                            #
# This CIF contains the data in a paper accepted for publication in Acta     #
# Crystallographica Section E. It conforms to the requirements of Notes      #
# for Authors for Section E, and has been peer reviewed under the auspices   #
# of the IUCr Commission on Journals.                                        #
#                                                                            #
# Full details of the Crystallographic Information File format               #
# are given in the paper "The Crystallographic Information File (CIF):       #
# a New Standard Archive File for Crystallography" by S. R. Hall, F. H.      #
# Allen and I. D. Brown [Acta Cryst. (1991), A47, 655-685].                  #
#                                                                            #
# The current version of the core CIF dictionary is obtainable from          #
# ftp://ftp.iucr.org/pub/cif_core.dic. The current version number is 2.4.    #
#                                                                            #
# Software is freely available for graphical display of the structure(s) in  #
# this CIF.  For information consult the CIF home page http://www.iucr.org/  #
# cif/home.html                                                              #
#                                                                            #
# This file may be used for bona fide research purposes within the           #
# scientific community so long as proper attribution is given to the journal # 
# article from which it was obtained.                                        #
#                                                                            #
##############################################################################
                                             
data_I
_audit_creation_method     SHELXL-97
_chemical_name_systematic
;
Poly[diaquabis(\m~3~-1<i>H</i>-benzimidazole-5,6-dicarboxylato-
\k^4^<i>N</i>^3^:<i>O</i>^5^,<i>O</i>^5'^:<i>O</i>^6^)bis(\m~2~-
1<i>H</i>,3<i>H</i>-benzimidazolium-5,6-dicarboxylato-
\k^3^<i>O</i>^5^,<i>O</i>^5'^:<i>O</i>^6^)digadolinium(III)]
;
_chemical_name_common     ?
_chemical_formula_moiety     'C36 H22 Gd2 N8 O18'
_chemical_formula_sum     'C36 H22 Gd2 N8 O18'
_chemical_formula_iupac     '[Gd2 (C9 H4 N2 O4)2 (C9 H5 N2 O4)2 (H2 O)2]'
_chemical_formula_weight     1169.12
_chemical_melting_point     ?
_symmetry_cell_setting     'Monoclinic'
_symmetry_space_group_name_H-M     'P 21/c'
_symmetry_space_group_name_Hall     '-P 2ybc'
loop_
    _symmetry_equiv_pos_as_xyz
    'x, y, z'
    '-x, y+1/2, -z+1/2'
    '-x, -y, -z'
    'x, -y-1/2, z-1/2'
_cell_length_a     18.7856(11)
_cell_length_b     12.7745(7)
_cell_length_c     15.4776(9)
_cell_angle_alpha     90.00
_cell_angle_beta     108.0100(10)
_cell_angle_gamma     90.00
_cell_volume     3532.3(3)
_cell_formula_units_Z     4
_cell_measurement_reflns_used     7234
_cell_measurement_theta_min     2.59
_cell_measurement_theta_max     28.17
_cell_measurement_temperature     296(2)
_exptl_crystal_description     block
_exptl_crystal_colour     colorless
_exptl_crystal_size_max     0.25
_exptl_crystal_size_mid     0.24
_exptl_crystal_size_min     0.21
_exptl_crystal_density_diffrn     2.198
_exptl_crystal_density_meas     ?
_exptl_crystal_density_method     'not measured'
_exptl_crystal_F_000     2264
_exptl_absorpt_coefficient_mu     3.824
_exptl_absorpt_correction_type     multi-scan
_exptl_absorpt_process_details     '(SADABS; Sheldrick, 1996)'
_exptl_absorpt_correction_T_min     0.4482
_exptl_absorpt_correction_T_max     0.5006
_diffrn_ambient_temperature     296(2)
_diffrn_radiation_type     MoK\a
_diffrn_radiation_wavelength     0.71073
_diffrn_radiation_source     'fine-focus sealed tube'
_diffrn_radiation_monochromator     graphite
_diffrn_measurement_device_type     'Bruker APEXII CCD'
_diffrn_measurement_method     '\f and \w'
_diffrn_detector_area_resol_mean     ?
_diffrn_reflns_number     24827
_diffrn_reflns_av_R_equivalents     0.0268
_diffrn_reflns_av_sigmaI/netI     0.0234
_diffrn_reflns_theta_min     1.96
_diffrn_reflns_theta_max     25.20
_diffrn_reflns_theta_full     25.20
_diffrn_measured_fraction_theta_max     0.998
_diffrn_measured_fraction_theta_full     0.998
_diffrn_reflns_limit_h_min     -21
_diffrn_reflns_limit_h_max     22
_diffrn_reflns_limit_k_min     -15
_diffrn_reflns_limit_k_max     15
_diffrn_reflns_limit_l_min     -18
_diffrn_reflns_limit_l_max     18
_diffrn_standards_number     ?
_diffrn_standards_interval_count     ?
_diffrn_standards_interval_time     ?
_diffrn_standards_decay_%     ?
_reflns_number_total     6338
_reflns_number_gt     5929
_reflns_threshold_expression     I>2\s(I)
_refine_ls_structure_factor_coef     Fsqd
_refine_ls_matrix_type     full
_refine_ls_R_factor_all     0.0223
_refine_ls_R_factor_gt     0.0200
_refine_ls_wR_factor_gt     0.0478
_refine_ls_wR_factor_ref     0.0488
_refine_ls_goodness_of_fit_ref     1.081
_refine_ls_restrained_S_all     1.091
_refine_ls_number_reflns     6338
_refine_ls_number_parameters     595
_refine_ls_number_restraints     13
_refine_ls_hydrogen_treatment     mixed
_refine_ls_weighting_scheme     calc
_refine_ls_weighting_details
         'calc w=1/[\s^2^(Fo^2^)+(0.0210P)^2^+3.3986P] where P=(Fo^2^+2Fc^2^)/3'
_atom_sites_solution_hydrogens     geom
_atom_sites_solution_primary     direct
_atom_sites_solution_secondary     difmap
_refine_ls_shift/su_max     0.002
_refine_ls_shift/su_mean     0.000
_refine_diff_density_max     0.634
_refine_diff_density_min     -0.547
_refine_ls_extinction_method     none
_refine_ls_extinction_coef     ?
loop_
    _atom_type_symbol
    _atom_type_description
    _atom_type_scat_dispersion_real
    _atom_type_scat_dispersion_imag
    _atom_type_scat_source
    'C' 'C' 0.0033 0.0016
                         'International Tables Vol C Tables 4.2.6.8 and 6.1.1.4'
    'H' 'H' 0.0000 0.0000
                         'International Tables Vol C Tables 4.2.6.8 and 6.1.1.4'
    'N' 'N' 0.0061 0.0033
                         'International Tables Vol C Tables 4.2.6.8 and 6.1.1.4'
    'O' 'O' 0.0106 0.0060
                         'International Tables Vol C Tables 4.2.6.8 and 6.1.1.4'
    'Gd' 'Gd' -0.1653 3.9035
                         'International Tables Vol C Tables 4.2.6.8 and 6.1.1.4'
_computing_data_collection     'APEX2 (Bruker, 2007)'
_computing_cell_refinement     'SAINT (Bruker, 2007)'
_computing_data_reduction     'SAINT (Bruker, 2007)'
_computing_structure_solution     'SHELXS97 (Sheldrick, 2008)'
_computing_structure_refinement     'SHELXL97 (Sheldrick, 2008)'
_computing_molecular_graphics     'DIAMOND (Brandenburg, 1999)'
_computing_publication_material     'SHELXTL (Sheldrick, 2008)'
loop_
    _atom_site_type_symbol
    _atom_site_label
    _atom_site_fract_x
    _atom_site_fract_y
    _atom_site_fract_z
    _atom_site_U_iso_or_equiv
    _atom_site_adp_type
    _atom_site_calc_flag
    _atom_site_refinement_flags
    _atom_site_occupancy
    _atom_site_disorder_assembly
    _atom_site_disorder_group
    Gd Gd1 0.028568(8) 0.296570(11) 0.225244(9) 0.01343(5) Uani d . 1 . .
    Gd Gd2 0.524307(8) -0.054993(10) 0.209686(9) 0.01317(5) Uani d . 1 . .
    N N6 0.10953(14) 0.1586(2) 0.17264(18) 0.0208(6) Uani d . 1 . .
    N N5 0.12241(15) 0.0250(2) 0.08627(19) 0.0251(6) Uani d . 1 . .
    H H5A 0.111(2) -0.029(3) 0.056(2) 0.030 Uiso d . 1 . .
    C C23 0.07832(18) 0.0751(2) 0.1265(2) 0.0218(7) Uani d . 1 . .
    H H23 0.0302 0.0529 0.1222 0.026 Uiso calc R 1 . .
    C C25 0.24026(17) 0.2316(2) 0.1949(2) 0.0220(7) Uani d . 1 . .
    H H25 0.2367 0.2863 0.2331 0.026 Uiso calc R 1 . .
    C C21 0.25303(17) 0.0637(2) 0.0817(2) 0.0215(7) Uani d . 1 . .
    H H21 0.2569 0.0077 0.0449 0.026 Uiso calc R 1 . .
    C C24 0.18074(16) 0.1631(2) 0.1607(2) 0.0181(6) Uani d . 1 . .
    C C22 0.18850(17) 0.0794(2) 0.1059(2) 0.0197(6) Uani d . 1 . .
    C C20 0.31133(16) 0.1340(2) 0.11398(19) 0.0166(6) Uani d . 1 . .
    C C26 0.30518(17) 0.2172(2) 0.1711(2) 0.0178(6) Uani d . 1 . .
    N N3 0.36219(16) 0.1575(2) 0.4264(2) 0.0312(7) Uani d . 1 . .
    H H3A 0.375(2) 0.212(3) 0.453(3) 0.037 Uiso d . 1 . .
    C C13 0.28840(17) 0.0294(2) 0.3540(2) 0.0199(7) Uani d . 1 . .
    N N4 0.35934(15) 0.0200(2) 0.3445(2) 0.0256(6) Uani d . 1 . .
    H H4A 0.372(2) -0.029(3) 0.316(2) 0.031 Uiso d . 1 . .
    C C15 0.29033(17) 0.1190(2) 0.4058(2) 0.0195(6) Uani d . 1 . .
    C C14 0.40105(19) 0.0970(3) 0.3890(2) 0.0334(8) Uani d . 1 . .
    H H14 0.4511 0.1073 0.3934 0.040 Uiso calc R 1 . .
    C C27 0.36712(17) 0.2947(2) 0.2069(2) 0.0207(7) Uani d . 1 . .
    C C19 0.38033(17) 0.1168(2) 0.0861(2) 0.0181(6) Uani d . 1 . .
    O O11 0.41746(14) 0.30726(19) 0.17120(17) 0.0342(6) Uani d . 1 . .
    O O10 0.37957(14) 0.15189(19) 0.01034(16) 0.0338(6) Uani d . 1 . .
    C C17 0.16278(17) 0.0978(2) 0.39339(19) 0.0163(6) Uani d . 1 . .
    C C12 0.22389(17) -0.0299(2) 0.3229(2) 0.0206(7) Uani d . 1 . .
    H H12 0.2230 -0.0912 0.2902 0.025 Uiso calc R 1 . .
    C C16 0.22774(17) 0.1551(2) 0.4263(2) 0.0199(7) Uani d . 1 . .
    H H16 0.2295 0.2153 0.4607 0.024 Uiso calc R 1 . .
    C C11 0.16054(17) 0.0050(2) 0.3421(2) 0.0177(6) Uani d . 1 . .
    C C10 0.08996(17) -0.0570(2) 0.3073(2) 0.0185(7) Uani d . 1 . .
    C C18 0.09517(16) 0.1407(2) 0.41501(19) 0.0161(6) Uani d . 1 . .
    O O8 0.05302(12) 0.20217(15) 0.35883(14) 0.0207(5) Uani d . 1 . .
    O O7 0.08767(13) 0.11675(18) 0.48980(14) 0.0269(5) Uani d . 1 . .
    O O5 0.08938(12) -0.13723(16) 0.25772(16) 0.0266(5) Uani d . 1 . .
    O O6 0.03295(12) -0.03134(16) 0.32721(15) 0.0246(5) Uani d . 1 . .
    O O12 0.36722(13) 0.3474(2) 0.27665(18) 0.0391(7) Uani d . 1 . .
    C C36 0.40339(17) -0.1991(2) 0.1826(2) 0.0185(6) Uani d . 1 . .
    C C33 0.20968(17) -0.2999(2) 0.1476(2) 0.0192(6) Uani d . 1 . .
    C C35 0.33593(17) -0.2677(2) 0.1548(2) 0.0175(6) Uani d . 1 . .
    C C34 0.27150(17) -0.2345(2) 0.1727(2) 0.0200(7) Uani d . 1 . .
    H H34 0.2699 -0.1705 0.2006 0.024 Uiso calc R 1 . .
    O O16 0.40712(12) -0.12307(16) 0.23682(15) 0.0246(5) Uani d . 1 . .
    O O15 0.45572(13) -0.21597(18) 0.15068(17) 0.0320(6) Uani d . 1 . .
    O O9 0.43302(13) 0.06471(18) 0.13734(16) 0.0294(5) Uani d . 1 . .
    N N7 0.14022(15) -0.2953(2) 0.16138(19) 0.0242(6) Uani d . 1 . .
    H H7A 0.127(2) -0.248(3) 0.184(2) 0.029 Uiso d . 1 . .
    C C28 0.40817(17) -0.4085(2) 0.09601(19) 0.0163(6) Uani d . 1 . .
    C C29 0.33774(16) -0.3652(2) 0.11096(19) 0.0159(6) Uani d . 1 . .
    C C32 0.10256(17) -0.3811(3) 0.1275(2) 0.0233(7) Uani d . 1 . .
    H H32 0.0547 -0.3968 0.1292 0.028 Uiso calc R 1 . .
    O O14 0.41716(12) -0.40122(17) 0.02045(14) 0.0237(5) Uani d . 1 . .
    N N8 0.14248(15) -0.4412(2) 0.09098(19) 0.0219(6) Uani d . 1 . .
    H H8A 0.126(2) -0.495(3) 0.066(2) 0.026 Uiso d . 1 . .
    C C31 0.21123(16) -0.3943(2) 0.1031(2) 0.0168(6) Uani d . 1 . .
    C C30 0.27505(17) -0.4281(2) 0.0840(2) 0.0192(6) Uani d . 1 . .
    H H30 0.2755 -0.4911 0.0539 0.023 Uiso calc R 1 . .
    C C1 0.13784(17) 0.4457(2) 0.3037(2) 0.0188(7) Uani d . 1 . .
    C C2 0.19826(17) 0.5268(2) 0.3348(2) 0.0176(6) Uani d . 1 . .
    O O2 0.09162(12) 0.42965(17) 0.34523(15) 0.0249(5) Uani d . 1 . .
    O O1 0.13579(12) 0.39355(17) 0.23230(16) 0.0287(5) Uani d . 1 . .
    C C8 0.18820(16) 0.6163(2) 0.38430(19) 0.0158(6) Uani d . 1 . .
    C C7 0.24484(17) 0.6887(2) 0.4144(2) 0.0185(6) Uani d . 1 . .
    H H7 0.2389 0.7474 0.4471 0.022 Uiso calc R 1 . .
    C C4 0.32222(16) 0.5828(2) 0.3467(2) 0.0175(6) Uani d . 1 . .
    C C6 0.31138(16) 0.6714(2) 0.39437(19) 0.0172(6) Uani d . 1 . .
    C C3 0.26477(16) 0.5098(2) 0.3167(2) 0.0193(7) Uani d . 1 . .
    H H3 0.2711 0.4506 0.2849 0.023 Uiso calc R 1 . .
    N N1 0.39340(14) 0.5868(2) 0.33531(17) 0.0190(5) Uani d . 1 . .
    N N2 0.37599(15) 0.7294(2) 0.41004(18) 0.0217(6) Uani d . 1 . .
    H H2A 0.385(2) 0.785(3) 0.437(2) 0.026 Uiso d . 1 . .
    C C5 0.42138(17) 0.6759(2) 0.3735(2) 0.0208(7) Uani d . 1 . .
    H H5 0.4685 0.6999 0.3752 0.025 Uiso calc R 1 . .
    C C9 0.11320(17) 0.6424(2) 0.3956(2) 0.0165(6) Uani d . 1 . .
    O O4 0.10804(12) 0.64817(17) 0.47426(14) 0.0242(5) Uani d . 1 . .
    O O13 0.45307(12) -0.45613(17) 0.16304(14) 0.0247(5) Uani d . 1 . .
    O O3 0.06077(11) 0.66278(16) 0.32358(14) 0.0203(5) Uani d . 1 . .
    O O1W -0.00880(13) 0.30447(17) 0.06416(14) 0.0264(5) Uani d D 1 . .
    H H1W 0.0184 0.3242 0.0331 0.040 Uiso d RD 1 . .
    H H2W -0.0314 0.2519 0.0407 0.040 Uiso d RD 1 . .
    O O2W 0.51762(14) -0.0852(2) 0.05540(15) 0.0346(6) Uani d D 1 . .
    H H3W 0.5544 -0.1080 0.0390 0.052 Uiso d RD 1 . .
    H H4WA 0.4879 -0.1341 0.0480 0.052 Uiso d PRD 0.50 . .
    H H4WB 0.5025 -0.0331 0.0237 0.052 Uiso d PRD 0.50 . .
loop_
    _atom_site_aniso_label
    _atom_site_aniso_U_11
    _atom_site_aniso_U_22
    _atom_site_aniso_U_33
    _atom_site_aniso_U_12
    _atom_site_aniso_U_13
    _atom_site_aniso_U_23
    Gd1 0.01015(8) 0.01374(8) 0.01696(8) -0.00059(5) 0.00501(6) 0.00056(5)
    Gd2 0.01062(8) 0.01412(8) 0.01541(8) -0.00007(5) 0.00497(6) -0.00022(5)
    N6 0.0124(13) 0.0236(14) 0.0276(14) -0.0025(11) 0.0079(11) -0.0044(11)
    N5 0.0183(15) 0.0242(14) 0.0323(16) -0.0062(12) 0.0071(12) -0.0130(12)
    C23 0.0146(16) 0.0244(16) 0.0278(17) -0.0023(13) 0.0084(14) -0.0022(13)
    C25 0.0183(17) 0.0186(15) 0.0294(17) -0.0016(13) 0.0077(14) -0.0101(13)
    C21 0.0188(17) 0.0214(16) 0.0252(17) -0.0004(13) 0.0080(14) -0.0090(13)
    C24 0.0115(15) 0.0204(15) 0.0233(16) 0.0007(12) 0.0067(12) -0.0028(12)
    C22 0.0152(16) 0.0202(15) 0.0232(16) -0.0026(12) 0.0052(13) -0.0044(13)
    C20 0.0123(15) 0.0210(15) 0.0155(14) 0.0035(12) 0.0029(12) 0.0036(12)
    C26 0.0141(16) 0.0166(15) 0.0235(16) -0.0007(12) 0.0067(13) -0.0023(12)
    N3 0.0182(16) 0.0345(17) 0.0425(18) -0.0092(13) 0.0116(13) -0.0153(14)
    C13 0.0139(16) 0.0242(16) 0.0230(16) 0.0032(13) 0.0077(13) -0.0003(13)
    N4 0.0163(15) 0.0311(16) 0.0328(16) 0.0008(12) 0.0126(12) -0.0051(13)
    C15 0.0126(16) 0.0225(16) 0.0221(16) -0.0037(12) 0.0036(13) -0.0016(13)
    C14 0.0156(18) 0.043(2) 0.044(2) -0.0055(15) 0.0122(16) -0.0085(17)
    C27 0.0136(16) 0.0185(15) 0.0300(18) 0.0017(12) 0.0068(14) -0.0032(13)
    C19 0.0158(16) 0.0151(14) 0.0239(16) 0.0016(12) 0.0066(13) -0.0024(12)
    O11 0.0307(14) 0.0418(15) 0.0373(14) -0.0177(11) 0.0211(12) -0.0165(11)
    O10 0.0385(15) 0.0404(14) 0.0280(13) 0.0139(12) 0.0184(11) 0.0108(11)
    C17 0.0162(16) 0.0181(15) 0.0153(14) 0.0015(12) 0.0059(12) 0.0001(12)
    C12 0.0199(17) 0.0171(15) 0.0272(17) -0.0006(13) 0.0108(14) -0.0045(13)
    C16 0.0193(17) 0.0188(15) 0.0232(16) -0.0021(12) 0.0090(13) -0.0043(13)
    C11 0.0144(16) 0.0189(15) 0.0205(15) -0.0001(12) 0.0065(13) 0.0003(12)
    C10 0.0178(17) 0.0150(15) 0.0227(16) -0.0015(12) 0.0062(13) 0.0010(12)
    C18 0.0144(16) 0.0163(14) 0.0185(15) -0.0019(12) 0.0062(12) -0.0018(12)
    O8 0.0202(12) 0.0202(11) 0.0221(11) 0.0063(9) 0.0070(9) 0.0064(9)
    O7 0.0288(13) 0.0343(13) 0.0225(12) 0.0150(10) 0.0151(10) 0.0088(10)
    O5 0.0197(12) 0.0208(11) 0.0433(14) -0.0069(9) 0.0155(11) -0.0133(10)
    O6 0.0162(12) 0.0223(11) 0.0380(13) -0.0038(9) 0.0124(10) -0.0065(10)
    O12 0.0252(14) 0.0405(15) 0.0588(17) -0.0157(11) 0.0233(13) -0.0302(13)
    C36 0.0173(17) 0.0195(15) 0.0186(15) -0.0020(12) 0.0054(13) 0.0015(12)
    C33 0.0130(16) 0.0244(16) 0.0213(16) 0.0017(12) 0.0066(13) -0.0002(13)
    C35 0.0150(16) 0.0185(15) 0.0189(15) -0.0016(12) 0.0053(13) -0.0006(12)
    C34 0.0199(17) 0.0160(15) 0.0249(16) -0.0002(12) 0.0083(14) -0.0042(12)
    O16 0.0219(12) 0.0203(11) 0.0351(13) -0.0064(9) 0.0136(10) -0.0118(10)
    O15 0.0281(14) 0.0341(13) 0.0422(15) -0.0139(11) 0.0232(12) -0.0182(11)
    O9 0.0184(13) 0.0341(13) 0.0370(14) 0.0092(10) 0.0106(11) 0.0128(11)
    N7 0.0180(15) 0.0282(16) 0.0287(16) 0.0006(12) 0.0104(12) -0.0061(12)
    C28 0.0180(16) 0.0127(14) 0.0181(15) -0.0019(12) 0.0052(13) -0.0002(12)
    C29 0.0155(16) 0.0190(15) 0.0146(14) -0.0001(12) 0.0069(12) 0.0003(12)
    C32 0.0122(16) 0.0313(18) 0.0259(17) -0.0018(13) 0.0053(13) 0.0008(14)
    O14 0.0258(13) 0.0289(12) 0.0184(11) 0.0076(10) 0.0097(10) 0.0039(9)
    N8 0.0121(14) 0.0244(15) 0.0276(15) -0.0051(11) 0.0039(12) -0.0046(12)
    C31 0.0120(15) 0.0181(15) 0.0187(15) -0.0029(12) 0.0024(12) 0.0000(12)
    C30 0.0177(17) 0.0180(15) 0.0216(16) -0.0004(12) 0.0055(13) -0.0032(12)
    C1 0.0121(16) 0.0158(15) 0.0268(17) 0.0017(12) 0.0033(13) -0.0022(12)
    C2 0.0141(16) 0.0158(15) 0.0229(16) 0.0003(12) 0.0057(13) 0.0001(12)
    O2 0.0235(13) 0.0260(12) 0.0282(12) -0.0070(9) 0.0122(10) -0.0035(10)
    O1 0.0207(13) 0.0270(12) 0.0441(14) -0.0100(10) 0.0186(11) -0.0172(11)
    C8 0.0141(16) 0.0158(14) 0.0165(14) 0.0027(12) 0.0033(12) 0.0010(11)
    C7 0.0179(16) 0.0194(15) 0.0186(15) 0.0029(12) 0.0064(13) -0.0032(12)
    C4 0.0117(16) 0.0212(15) 0.0188(15) 0.0003(12) 0.0035(12) -0.0029(12)
    C6 0.0144(16) 0.0192(15) 0.0166(15) -0.0001(12) 0.0029(12) -0.0004(12)
    C3 0.0138(16) 0.0159(15) 0.0276(17) 0.0003(12) 0.0057(13) -0.0060(12)
    N1 0.0104(13) 0.0228(13) 0.0229(13) -0.0027(10) 0.0038(11) -0.0038(11)
    N2 0.0166(14) 0.0196(14) 0.0282(15) -0.0033(11) 0.0060(12) -0.0092(12)
    C5 0.0154(16) 0.0241(16) 0.0240(16) -0.0015(13) 0.0075(13) -0.0015(13)
    C9 0.0161(16) 0.0110(14) 0.0235(16) 0.0036(11) 0.0077(13) 0.0013(12)
    O4 0.0261(13) 0.0288(12) 0.0214(11) 0.0088(10) 0.0128(10) 0.0055(9)
    O13 0.0208(12) 0.0322(13) 0.0224(12) 0.0071(10) 0.0084(10) 0.0112(10)
    O3 0.0131(11) 0.0248(11) 0.0218(11) 0.0054(9) 0.0038(9) 0.0013(9)
    O1W 0.0313(14) 0.0279(12) 0.0216(12) -0.0129(10) 0.0108(10) 0.0001(9)
    O2W 0.0307(14) 0.0532(16) 0.0215(12) -0.0001(12) 0.0108(11) -0.0028(11)
loop_
    _geom_bond_atom_site_label_1
    _geom_bond_atom_site_label_2
    _geom_bond_site_symmetry_2
    _geom_bond_distance
    _geom_bond_publ_flag
    Gd1 O1 . 2.338(2) y
    Gd1 O2 . 2.526(2) y
    Gd1 O3 2_545 2.350(2) y
    Gd1 O5 2 2.461(2) y
    Gd1 O6 2 2.499(2) y
    Gd1 O8 . 2.314(2) y
    Gd1 N6 . 2.617(3) y
    Gd1 O1W . 2.374(2) y
    Gd2 O9 . 2.312(2) y
    Gd2 O11 2_645 2.539(2) y
    Gd2 O12 2_645 2.342(2) y
    Gd2 O13 2_655 2.267(2) y
    Gd2 O15 . 2.449(2) y
    Gd2 O16 . 2.520(2) y
    Gd2 N1 2_645 2.612(3) y
    Gd2 O2W . 2.384(2) y
    N6 C23 . 1.316(4) ?
    N6 C24 . 1.407(4) ?
    N5 C23 . 1.343(4) ?
    N5 C22 . 1.372(4) ?
    N5 H5A . 0.83(4) ?
    C23 H23 . 0.9300 ?
    C25 C24 . 1.389(4) ?
    C25 C26 . 1.391(4) ?
    C25 H25 . 0.9300 ?
    C21 C20 . 1.385(4) ?
    C21 C22 . 1.390(4) ?
    C21 H21 . 0.9300 ?
    C24 C22 . 1.400(4) ?
    C20 C26 . 1.411(4) ?
    C20 C19 . 1.504(4) ?
    C26 C27 . 1.498(4) ?
    N3 C14 . 1.314(4) ?
    N3 C15 . 1.378(4) ?
    N3 H3A . 0.81(4) ?
    C13 C12 . 1.383(4) ?
    C13 N4 . 1.391(4) ?
    C13 C15 . 1.392(4) ?
    N4 C14 . 1.313(4) ?
    N4 H4A . 0.84(4) ?
    C15 C16 . 1.387(4) ?
    C14 H14 . 0.9300 ?
    C27 O11 . 1.245(4) ?
    C27 O12 . 1.270(4) ?
    C19 O10 . 1.251(4) ?
    C19 O9 . 1.251(4) ?
    O11 Gd2 2_655 2.539(2) ?
    C17 C16 . 1.378(4) ?
    C17 C11 . 1.420(4) ?
    C17 C18 . 1.513(4) ?
    C12 C11 . 1.386(4) ?
    C12 H12 . 0.9300 ?
    C16 H16 . 0.9300 ?
    C11 C10 . 1.495(4) ?
    C10 O6 . 1.247(4) ?
    C10 O5 . 1.278(4) ?
    C18 O7 . 1.247(4) ?
    C18 O8 . 1.255(3) ?
    C36 O15 . 1.248(4) ?
    C36 O16 . 1.271(4) ?
    C36 C35 . 1.491(4) ?
    C33 C34 . 1.385(4) ?
    C33 N7 . 1.387(4) ?
    C33 C31 . 1.393(4) ?
    C35 C34 . 1.388(4) ?
    C35 C29 . 1.424(4) ?
    C34 H34 . 0.9300 ?
    N7 C32 . 1.323(4) ?
    N7 H7A . 0.77(4) ?
    C28 O14 . 1.236(4) ?
    C28 O13 . 1.272(4) ?
    C28 C29 . 1.516(4) ?
    C29 C30 . 1.380(4) ?
    C32 N8 . 1.316(4) ?
    C32 H32 . 0.9300 ?
    N8 C31 . 1.382(4) ?
    N8 H8A . 0.80(4) ?
    C31 C30 . 1.390(4) ?
    C30 H30 . 0.9300 ?
    C1 O2 . 1.247(4) ?
    C1 O1 . 1.281(4) ?
    C1 C2 . 1.502(4) ?
    C2 C3 . 1.380(4) ?
    C2 C8 . 1.420(4) ?
    C8 C7 . 1.378(4) ?
    C8 C9 . 1.510(4) ?
    C7 C6 . 1.396(4) ?
    C7 H7 . 0.9300 ?
    C4 C3 . 1.392(4) ?
    C4 C6 . 1.400(4) ?
    C4 N1 . 1.403(4) ?
    C6 N2 . 1.378(4) ?
    C3 H3 . 0.9300 ?
    N1 C5 . 1.315(4) ?
    N2 C5 . 1.345(4) ?
    N2 H2A . 0.82(4) ?
    C5 H5 . 0.9300 ?
    C9 O4 . 1.252(4) ?
    C9 O3 . 1.266(4) ?
    O1W H1W . 0.84 ?
    O1W H2W . 0.82 ?
    O2W H3W . 0.86 ?
    O2W H4WA . 0.82 ?
    O2W H4WB . 0.82 ?
loop_
    _geom_angle_atom_site_label_1
    _geom_angle_atom_site_label_2
    _geom_angle_atom_site_label_3
    _geom_angle_site_symmetry_1
    _geom_angle_site_symmetry_3
    _geom_angle
    _geom_angle_publ_flag
    O8 Gd1 O1 . . 107.71(8) ?
    O8 Gd1 O3 . 2_545 80.39(7) ?
    O1 Gd1 O3 . 2_545 156.84(7) ?
    O8 Gd1 O1W . . 150.83(7) ?
    O1 Gd1 O1W . . 89.84(8) ?
    O3 Gd1 O1W 2_545 . 75.13(7) ?
    O8 Gd1 O5 . 2 91.14(7) ?
    O1 Gd1 O5 . 2 127.16(7) ?
    O3 Gd1 O5 2_545 2 72.98(7) ?
    O1W Gd1 O5 . 2 96.56(8) ?
    O8 Gd1 O6 . 2 133.85(7) ?
    O1 Gd1 O6 . 2 81.62(8) ?
    O3 Gd1 O6 2_545 2 108.82(7) ?
    O1W Gd1 O6 . 2 70.40(8) ?
    O5 Gd1 O6 2 2 52.51(7) ?
    O8 Gd1 O2 . . 77.02(7) ?
    O1 Gd1 O2 . . 53.69(7) ?
    O3 Gd1 O2 2_545 . 148.38(7) ?
    O1W Gd1 O2 . . 131.50(7) ?
    O5 Gd1 O2 2 . 85.58(8) ?
    O6 Gd1 O2 2 . 73.23(7) ?
    O8 Gd1 N6 . . 87.31(8) ?
    O1 Gd1 N6 . . 78.24(8) ?
    O3 Gd1 N6 2_545 . 80.57(8) ?
    O1W Gd1 N6 . . 73.35(8) ?
    O5 Gd1 N6 2 . 153.38(8) ?
    O6 Gd1 N6 2 . 138.26(8) ?
    O2 Gd1 N6 . . 119.76(8) ?
    O8 Gd1 C10 . 2 115.53(8) ?
    O1 Gd1 C10 . 2 106.09(8) ?
    O3 Gd1 C10 2_545 2 88.80(8) ?
    O1W Gd1 C10 . 2 79.89(8) ?
    O5 Gd1 C10 2 2 26.78(8) ?
    O6 Gd1 C10 2 2 26.11(8) ?
    O2 Gd1 C10 . 2 81.39(8) ?
    N6 Gd1 C10 . 2 152.92(8) ?
    O13 Gd2 O9 2_655 . 87.94(8) ?
    O13 Gd2 O12 2_655 2_645 107.11(9) ?
    O9 Gd2 O12 . 2_645 152.90(8) ?
    O13 Gd2 O2W 2_655 . 153.97(8) ?
    O9 Gd2 O2W . . 79.66(9) ?
    O12 Gd2 O2W 2_645 . 77.24(9) ?
    O13 Gd2 O15 2_655 . 136.70(8) ?
    O9 Gd2 O15 . . 98.56(8) ?
    O12 Gd2 O15 2_645 . 85.94(9) ?
    O2W Gd2 O15 . . 68.38(8) ?
    O13 Gd2 O16 2_655 . 89.20(7) ?
    O9 Gd2 O16 . . 75.74(8) ?
    O12 Gd2 O16 2_645 . 125.56(8) ?
    O2W Gd2 O16 . . 109.44(8) ?
    O15 Gd2 O16 . . 52.14(7) ?
    O13 Gd2 O11 2_655 2_645 80.34(8) ?
    O9 Gd2 O11 . 2_645 153.99(8) ?
    O12 Gd2 O11 2_645 2_645 52.97(8) ?
    O2W Gd2 O11 . 2_645 119.51(8) ?
    O15 Gd2 O11 . 2_645 75.38(9) ?
    O16 Gd2 O11 . 2_645 80.92(8) ?
    O13 Gd2 N1 2_655 2_645 82.99(8) ?
    O9 Gd2 N1 . 2_645 79.84(8) ?
    O12 Gd2 N1 2_645 2_645 79.83(8) ?
    O2W Gd2 N1 . 2_645 72.39(8) ?
    O15 Gd2 N1 . 2_645 140.32(8) ?
    O16 Gd2 N1 . 2_645 154.59(7) ?
    O11 Gd2 N1 2_645 2_645 121.11(8) ?
    O13 Gd2 C27 2_655 2_645 93.85(9) ?
    O9 Gd2 C27 . 2_645 178.09(9) ?
    O12 Gd2 C27 2_645 2_645 26.65(9) ?
    O2W Gd2 C27 . 2_645 98.94(9) ?
    O15 Gd2 C27 . 2_645 79.68(9) ?
    O16 Gd2 C27 . 2_645 103.62(8) ?
    O11 Gd2 C27 2_645 2_645 26.32(8) ?
    N1 Gd2 C27 2_645 2_645 101.01(8) ?
    C23 N6 C24 . . 104.1(3) ?
    C23 N6 Gd1 . . 120.7(2) ?
    C24 N6 Gd1 . . 132.91(19) ?
    C23 N5 C22 . . 107.6(3) ?
    C23 N5 H5A . . 126(3) ?
    C22 N5 H5A . . 127(3) ?
    N6 C23 N5 . . 113.7(3) ?
    N6 C23 H23 . . 123.1 ?
    N5 C23 H23 . . 123.1 ?
    C24 C25 C26 . . 119.0(3) ?
    C24 C25 H25 . . 120.5 ?
    C26 C25 H25 . . 120.5 ?
    C20 C21 C22 . . 117.9(3) ?
    C20 C21 H21 . . 121.1 ?
    C22 C21 H21 . . 121.1 ?
    C25 C24 C22 . . 119.3(3) ?
    C25 C24 N6 . . 131.4(3) ?
    C22 C24 N6 . . 109.2(3) ?
    N5 C22 C21 . . 132.2(3) ?
    N5 C22 C24 . . 105.3(3) ?
    C21 C22 C24 . . 122.4(3) ?
    C21 C20 C26 . . 120.4(3) ?
    C21 C20 C19 . . 117.2(3) ?
    C26 C20 C19 . . 122.3(3) ?
    C25 C26 C20 . . 120.9(3) ?
    C25 C26 C27 . . 117.3(3) ?
    C20 C26 C27 . . 121.7(3) ?
    C14 N3 C15 . . 109.0(3) ?
    C14 N3 H3A . . 128(3) ?
    C15 N3 H3A . . 123(3) ?
    C12 C13 N4 . . 132.9(3) ?
    C12 C13 C15 . . 121.0(3) ?
    N4 C13 C15 . . 106.1(3) ?
    C14 N4 C13 . . 108.4(3) ?
    C14 N4 H4A . . 127(3) ?
    C13 N4 H4A . . 124(3) ?
    N3 C15 C16 . . 131.9(3) ?
    N3 C15 C13 . . 106.0(3) ?
    C16 C15 C13 . . 122.1(3) ?
    N4 C14 N3 . . 110.4(3) ?
    N4 C14 H14 . . 124.8 ?
    N3 C14 H14 . . 124.8 ?
    O11 C27 O12 . . 120.5(3) ?
    O11 C27 C26 . . 122.0(3) ?
    O12 C27 C26 . . 117.5(3) ?
    O11 C27 Gd2 . 2_655 64.70(17) ?
    O12 C27 Gd2 . 2_655 55.80(16) ?
    C26 C27 Gd2 . 2_655 173.3(2) ?
    O10 C19 O9 . . 124.2(3) ?
    O10 C19 C20 . . 117.1(3) ?
    O9 C19 C20 . . 118.6(3) ?
    C27 O11 Gd2 . 2_655 88.98(18) ?
    C16 C17 C11 . . 121.3(3) ?
    C16 C17 C18 . . 115.8(3) ?
    C11 C17 C18 . . 123.0(3) ?
    C13 C12 C11 . . 117.9(3) ?
    C13 C12 H12 . . 121.1 ?
    C11 C12 H12 . . 121.1 ?
    C17 C16 C15 . . 117.1(3) ?
    C17 C16 H16 . . 121.4 ?
    C15 C16 H16 . . 121.4 ?
    C12 C11 C17 . . 120.6(3) ?
    C12 C11 C10 . . 118.5(3) ?
    C17 C11 C10 . . 120.9(3) ?
    O6 C10 O5 . . 120.7(3) ?
    O6 C10 C11 . . 120.3(3) ?
    O5 C10 C11 . . 118.9(3) ?
    O6 C10 Gd1 . 2_545 61.93(15) ?
    O5 C10 Gd1 . 2_545 60.23(15) ?
    C11 C10 Gd1 . 2_545 167.3(2) ?
    O7 C18 O8 . . 124.7(3) ?
    O7 C18 C17 . . 117.4(3) ?
    O8 C18 C17 . . 117.8(3) ?
    C18 O8 Gd1 . . 148.6(2) ?
    C10 O5 Gd1 . 2_545 92.99(18) ?
    C10 O6 Gd1 . 2_545 91.96(17) ?
    C27 O12 Gd2 . 2_655 97.54(19) ?
    O15 C36 O16 . . 120.3(3) ?
    O15 C36 C35 . . 119.2(3) ?
    O16 C36 C35 . . 120.5(3) ?
    C34 C33 N7 . . 132.7(3) ?
    C34 C33 C31 . . 121.1(3) ?
    N7 C33 C31 . . 106.1(3) ?
    C34 C35 C29 . . 120.9(3) ?
    C34 C35 C36 . . 118.6(3) ?
    C29 C35 C36 . . 120.6(3) ?
    C33 C34 C35 . . 117.8(3) ?
    C33 C34 H34 . . 121.1 ?
    C35 C34 H34 . . 121.1 ?
    C36 O16 Gd2 . . 91.50(18) ?
    C36 O15 Gd2 . . 95.47(18) ?
    C19 O9 Gd2 . . 168.9(2) ?
    C32 N7 C33 . . 108.5(3) ?
    C32 N7 H7A . . 129(3) ?
    C33 N7 H7A . . 123(3) ?
    O14 C28 O13 . . 123.9(3) ?
    O14 C28 C29 . . 119.9(3) ?
    O13 C28 C29 . . 116.1(3) ?
    C30 C29 C35 . . 120.7(3) ?
    C30 C29 C28 . . 116.4(3) ?
    C35 C29 C28 . . 122.8(3) ?
    N8 C32 N7 . . 110.4(3) ?
    N8 C32 H32 . . 124.8 ?
    N7 C32 H32 . . 124.8 ?
    C32 N8 C31 . . 108.8(3) ?
    C32 N8 H8A . . 122(3) ?
    C31 N8 H8A . . 130(3) ?
    N8 C31 C30 . . 131.9(3) ?
    N8 C31 C33 . . 106.3(3) ?
    C30 C31 C33 . . 121.7(3) ?
    C29 C30 C31 . . 117.8(3) ?
    C29 C30 H30 . . 121.1 ?
    C31 C30 H30 . . 121.1 ?
    O2 C1 O1 . . 121.3(3) ?
    O2 C1 C2 . . 121.7(3) ?
    O1 C1 C2 . . 117.0(3) ?
    C3 C2 C8 . . 121.1(3) ?
    C3 C2 C1 . . 117.9(3) ?
    C8 C2 C1 . . 121.0(3) ?
    C1 O2 Gd1 . . 88.55(18) ?
    C1 O1 Gd1 . . 96.42(18) ?
    C7 C8 C2 . . 120.3(3) ?
    C7 C8 C9 . . 117.6(3) ?
    C2 C8 C9 . . 121.6(3) ?
    C8 C7 C6 . . 118.0(3) ?
    C8 C7 H7 . . 121.0 ?
    C6 C7 H7 . . 121.0 ?
    C3 C4 C6 . . 119.5(3) ?
    C3 C4 N1 . . 130.8(3) ?
    C6 C4 N1 . . 109.6(3) ?
    N2 C6 C7 . . 132.6(3) ?
    N2 C6 C4 . . 105.3(3) ?
    C7 C6 C4 . . 122.1(3) ?
    C2 C3 C4 . . 118.9(3) ?
    C2 C3 H3 . . 120.5 ?
    C4 C3 H3 . . 120.5 ?
    C5 N1 C4 . . 103.9(2) ?
    C5 N1 Gd2 . 2_655 122.2(2) ?
    C4 N1 Gd2 . 2_655 132.34(19) ?
    C5 N2 C6 . . 106.9(3) ?
    C5 N2 H2A . . 127(3) ?
    C6 N2 H2A . . 126(3) ?
    N1 C5 N2 . . 114.3(3) ?
    N1 C5 H5 . . 122.9 ?
    N2 C5 H5 . . 122.9 ?
    O4 C9 O3 . . 124.8(3) ?
    O4 C9 C8 . . 118.8(3) ?
    O3 C9 C8 . . 116.3(3) ?
    C28 O13 Gd2 . 2_645 151.0(2) ?
    C9 O3 Gd1 . 2 135.77(18) ?
    H1W O1W H2W . . 108 ?
    H3W O2W H4WA . . 106 ?
    H3W O2W H4WB . . 105 ?
loop_
    _geom_hbond_atom_site_label_D
    _geom_hbond_atom_site_label_H
    _geom_hbond_atom_site_label_A
    _geom_hbond_site_symmetry_A
    _geom_hbond_distance_DH
    _geom_hbond_distance_HA
    _geom_hbond_distance_DA
    _geom_hbond_angle_DHA
    _geom_hbond_publ_flag
    O1W H1W O7 4_565 0.84 1.80 2.629(3) 167 y
    O1W H2W O4 2_545 0.82 1.92 2.670(3) 153 y
    O2W H3W O10 3_655 0.86 1.74 2.590(3) 172 y
    O2W H4WA O15 . 0.82 2.14 2.716(5) 127 y
    O2W H4WB O2W 3_655 0.82 1.91 2.723(4) 170 y
    N2 H2A O14 4_566 0.82(4) 1.94(4) 2.742(3) 169(3) y
    N3 H3A O10 4_566 0.81(4) 1.94(4) 2.731(4) 166(4) y
    N4 H4A O16 . 0.84(4) 1.97(4) 2.801(4) 170(4) y
    N5 H5A O4 4_565 0.83(4) 1.96(4) 2.772(3) 165(4) y
    N7 H7A O5 . 0.77(4) 2.08(4) 2.845(3) 171(4) y
    N8 H8A O7 4 0.80(4) 1.95(4) 2.747(3) 172(4) y
data_global
_journal_date_recd_electronic     2009-10-19
_journal_date_accepted     2009-11-05
_journal_name_full     'Acta Crystallographica, Section E'
_journal_year     2009
_journal_volume     65
_journal_issue     12
_journal_page_first     m1566
_journal_page_last     m1567
_journal_paper_category     QM
_journal_coeditor_code     HY2247
_publ_contact_author_name     'Rong-Hua Zeng'
_publ_contact_author_address
;
School of Chemistry and Environment
South China Normal University
Guangzhou 510006
People's Republic of China
;
_publ_contact_author_email     zrh321@yahoo.com.cn
_publ_contact_author_fax     ?
_publ_contact_author_phone     ?
_publ_section_title
;\
Poly[diaquabis(\m~3~-1<i>H</i>-benzimidazole-5,6-dicarboxylato-\
\k^4^<i>N</i>^3^:<i>O</i>^5^,<i>O</i>^5'^:<i>O</i>^6^)bis(\m~2~-1<i>H</i>,\
3<i>H</i>-benzimidazolium-5,6-dicarboxylato-\k^3^<i>O</i>^5^,<i>O</i>^5'^:\
<i>O</i>^6^)digadolinium(III)]
;
loop_
    _publ_author_name
    _publ_author_footnote
    _publ_author_address
    'Jie-Xuan Huang' .
;
School of Chemistry and Environment
South China Normal University
Guangzhou 510006
People's Republic of China
;
    'Yi-Yi Wu' .
;
School of Chemistry and Environment
South China Normal University
Guangzhou 510006
People's Republic of China
;
    'Chun-De Huang' .
;
School of Chemistry and Environment
South China Normal University
Guangzhou 510006
People's Republic of China
;
    'Qing-Yang Lian' .
;
School of Chemistry and Environment
South China Normal University
Guangzhou 510006
People's Republic of China
;
    'Rong-Hua Zeng' .
;
School of Chemistry and Environment
South China Normal University
Guangzhou 510006
People's Republic of China
and
Key Laboratory of Technology of Electrochemical
Energy Storage and Power Generation in Guangdong Universities
South China Normal University
Guangzhou 510006
People's Republic of China
;
