# Supplementary material for: Poly[diaqua­bis(μ3-1H-benzimidazole-5,6-dicarboxyl­ato-κ4 N 3:O 5,O 5′:O 6)bis­(μ2-1H,3H-benzimidazolium-5,6-dicarboxyl­ato-κ3 O 5,O 5′:O 6)digadolinium(III)]
Source: Acta Crystallogr Sect E Struct Rep Online. 2009 Nov 14;65(Pt 12):m1566–7. doi: 10.1107/S1600536809046819 (PMC2971816; doi:10.1107/S1600536809046819)
Supplement: Supplementary file 2 [file e-65-m1566-Isup2.hkl]

# 
# h,k,l, Fc-squared, Fo-squared, sigma(Fo-squared) and status flag 
# 
data_I
_shelx_title ' q in P2(1)/c' 
_shelx_refln_list_code          4 
_shelx_F_calc_maximum      697.28 
_exptl_crystal_F_000      2264.00 
_reflns_d_resolution_high  0.8347 
 
loop_ 
 _symmetry_equiv_pos_as_xyz 
 'x, y, z' 
 '-x, y+1/2, -z+1/2' 
 '-x, -y, -z' 
 'x, -y-1/2, z-1/2' 
 
_cell_length_a    18.7856 
_cell_length_b    12.7745 
_cell_length_c    15.4776 
_cell_angle_alpha  90.000 
_cell_angle_beta  108.010 
_cell_angle_gamma  90.000 
 
_shelx_F_squared_multiplier     1.000 
 
loop_ 
 _refln_index_h 
 _refln_index_k 
 _refln_index_l 
 _refln_F_squared_calc 
 _refln_F_squared_meas 
 _refln_F_squared_sigma 
 _refln_observed_status 
   2   0   0   158311.48   148576.70   2643.03 o 
   3   0   0        6.62       82.39     24.79 o 
   4   0   0     4204.22     4209.04    111.69 o 
   5   0   0      189.16      208.19     29.62 o 
   6   0   0      864.42      840.50     88.68 o 
   7   0   0      723.29      705.62     40.32 o 
   8   0   0    22503.84    21835.91    380.17 o 
   9   0   0      743.59      706.67     85.07 o 
  10   0   0     1207.92     1542.45     63.98 o 
  11   0   0      781.79      876.56    112.26 o 
  12   0   0    20103.42    20790.81    483.58 o 
  13   0   0     1525.53     1544.63    231.87 o 
  14   0   0    39366.03    41034.39    890.75 o 
  15   0   0     2001.72     2269.52    136.19 o 
  16   0   0    54494.20    55238.84   1136.09 o 
  17   0   0      754.32      921.94    103.40 o 
  18   0   0    63764.32    67994.94   1386.11 o 
  19   0   0      430.09      719.41    123.28 o 
  20   0   0    33474.22    36500.54    847.14 o 
  21   0   0      855.08     1117.11    192.38 o 
   1   1   0     1034.25     1117.66     42.81 o 
   2   1   0     3407.81     3414.29     56.94 o 
   3   1   0    16271.92    16261.70    200.95 o 
   4   1   0    20275.32    20370.49    338.97 o 
   5   1   0    24324.19    23933.13    353.97 o 
   6   1   0    28314.83    27776.74    346.22 o 
   7   1   0    54782.51    54610.16    590.28 o 
   8   1   0    13424.92    13482.66    173.12 o 
   9   1   0    71716.73    71499.86    770.20 o 
  10   1   0     1475.45     1473.80     42.58 o 
  11   1   0    40462.37    40690.71    573.88 o 
  12   1   0     5207.82     5600.34    137.21 o 
  13   1   0    13770.97    13685.39    254.29 o 
  14   1   0     9537.55    10080.06    211.47 o 
  15   1   0     6002.26     6003.42    159.00 o 
  16   1   0     3675.38     3682.11    139.78 o 
  17   1   0     5469.48     5612.41    161.93 o 
  18   1   0      968.07     1025.34     80.28 o 
  19   1   0      470.17      557.91     79.54 o 
  20   1   0     3980.86     4219.90    198.62 o 
  21   1   0     4692.84     5241.98    205.89 o 
   0   2   0       50.42       79.50     15.82 o 
   1   2   0    98191.18    99341.57   1025.73 o 
   2   2   0      706.77      768.21     25.74 o 
   3   2   0   212686.84   206154.95   2318.06 o 
   4   2   0        0.03       50.46     14.27 o 
   5   2   0    82241.09    82354.43    864.86 o 
   6   2   0      258.77      317.26     31.31 o 
   7   2   0     5674.33     5320.86     97.36 o 
   8   2   0      183.34      190.16     23.36 o 
   9   2   0     1400.36     1739.14     78.46 o 
  10   2   0     1553.51     1541.92     56.30 o 
  11   2   0     7110.21     7468.32    140.15 o 
  12   2   0     1888.02     1924.89     68.48 o 
  13   2   0    10920.69    11073.76    222.59 o 
  14   2   0     2324.05     2414.83    109.43 o 
  15   2   0    30857.88    31541.45    498.53 o 
  16   2   0       98.67      179.85     47.38 o 
  17   2   0    20059.30    20357.56    433.18 o 
  18   2   0        2.38      143.74     52.18 o 
  19   2   0    19126.67    20195.76    507.57 o 
  20   2   0       20.35       73.55     56.46 o 
  21   2   0    16482.95    16234.29    399.30 o 
   1   3   0     3634.84     3631.82     57.36 o 
   2   3   0     6215.86     6039.97     83.75 o 
   3   3   0     1441.92     1465.82     44.56 o 
   4   3   0    36264.30    35371.99    424.09 o 
   5   3   0     1157.77     1371.50     34.73 o 
   6   3   0   105641.70   106465.57   1115.39 o 
   7   3   0      757.13      736.22     27.99 o 
   8   3   0    83106.95    83357.12    889.66 o 
   9   3   0    10674.02    10988.01    176.11 o 
  10   3   0   102189.23   102502.90   1207.95 o 
  11   3   0     1576.85     1492.10     60.45 o 
  12   3   0    39160.39    37860.38    497.33 o 
  13   3   0      642.92      640.14     55.40 o 
  14   3   0    14791.69    14563.36    276.14 o 
  15   3   0     3432.88     3437.72    142.78 o 
  16   3   0     5041.90     4605.43    343.22 o 
  17   3   0     6593.44     6577.19    222.69 o 
  18   3   0      906.34      868.14    107.87 o 
  19   3   0     2956.13     2927.73    149.58 o 
  20   3   0       22.57       44.30     53.68 o 
   0   4   0     3752.62     4983.83    136.83 o 
   1   4   0      982.01      857.51     30.29 o 
   2   4   0     2851.29     3052.84     57.41 o 
   3   4   0     3186.25     3020.47     56.39 o 
   4   4   0    79985.66    86957.59   1001.17 o 
   5   4   0     2814.49     2759.10     55.82 o 
   6   4   0    18791.17    19244.58    233.80 o 
   7   4   0     3102.95     3155.01     64.44 o 
   8   4   0     1758.26     2051.96     61.90 o 
   9   4   0      223.72      226.41     29.09 o 
  10   4   0    19906.94    21278.26    301.83 o 
  11   4   0      535.38      640.18     51.27 o 
  12   4   0     6739.20     7011.80    158.17 o 
  13   4   0      884.79      744.11     59.29 o 
  14   4   0      909.85      939.17     81.98 o 
  15   4   0      182.22      279.32     73.12 o 
  16   4   0     2654.96     2914.82    138.09 o 
  17   4   0     1337.84     1418.46    163.06 o 
  18   4   0     3423.10     3463.17    196.13 o 
  19   4   0      795.96      720.11     91.63 o 
  20   4   0     3526.09     3705.30    189.94 o 
   1   5   0       51.95      151.39     23.24 o 
   2   5   0     1965.48     2246.54     81.67 o 
   3   5   0    12954.57    13355.70    173.26 o 
   4   5   0     4281.53     3878.56     72.19 o 
   5   5   0    35978.74    36450.46    448.90 o 
   6   5   0    34261.64    33332.53    418.64 o 
   7   5   0    23263.31    22739.57    277.39 o 
   8   5   0    21804.51    20862.32    260.37 o 
   9   5   0    12487.27    11914.47    226.63 o 
  10   5   0     9567.86     9008.56    161.14 o 
  11   5   0    13595.10    13340.20    252.54 o 
  12   5   0    15755.49    15412.88    294.71 o 
  13   5   0    24780.16    24583.98    412.11 o 
  14   5   0    18862.24    18322.35    394.54 o 
  15   5   0    10067.65    10140.23    272.08 o 
  16   5   0    10553.10    10206.22    447.02 o 
  17   5   0     7920.30     7623.07    266.28 o 
  18   5   0      440.30      518.93     80.47 o 
  19   5   0      321.72      391.40     79.33 o 
  20   5   0       99.86      192.42     81.19 o 
   0   6   0     3359.13     3077.21    156.05 o 
   1   6   0    36527.88    37807.81    429.96 o 
   2   6   0     4358.71     4174.69     79.69 o 
   3   6   0    25441.36    24636.34    296.59 o 
   4   6   0     4566.36     4328.32     81.93 o 
   5   6   0     7971.35     8045.99    124.40 o 
   6   6   0      276.06      259.44     23.88 o 
   7   6   0      242.70      327.37     79.89 o 
   8   6   0       14.45       24.92     18.97 o 
   9   6   0     1444.52     1469.21     71.35 o 
  10   6   0      405.55      414.90     62.83 o 
  11   6   0        2.61       47.62     35.26 o 
  12   6   0      996.16      874.22     65.61 o 
  13   6   0     4094.64     4132.65    164.95 o 
  14   6   0      186.40      190.06     43.20 o 
  15   6   0    10548.85    11053.85    291.97 o 
  16   6   0     1846.44     1696.63    116.38 o 
  17   6   0      766.19      767.15     92.01 o 
  18   6   0     1433.74     1238.81    112.21 o 
  19   6   0      746.28      705.92     95.50 o 
   1   7   0     1838.87     1784.37     52.58 o 
   2   7   0     6586.58     6495.80    111.13 o 
   3   7   0    13487.31    13328.36    185.91 o 
   4   7   0      610.52      540.23     72.37 o 
   5   7   0     6794.57     6354.73    111.26 o 
   6   7   0      146.20      258.86     27.53 o 
   7   7   0    12833.52    12628.76    207.81 o 
   8   7   0      486.82      491.15     48.24 o 
   9   7   0    20137.36    20340.05    348.46 o 
  10   7   0     1244.55     1286.25     74.08 o 
  11   7   0    22119.54    21832.50    377.80 o 
  12   7   0       14.00       68.95     34.78 o 
  13   7   0    13995.69    14120.76    285.26 o 
  14   7   0     5270.36     4764.88    150.18 o 
  15   7   0     6322.92     6290.92    212.61 o 
  16   7   0     3209.25     3038.30    148.59 o 
  17   7   0      739.94      666.80     87.65 o 
  18   7   0      702.58      741.53     96.30 o 
  19   7   0      295.00      186.22    134.30 o 
   0   8   0    77870.74    77361.02   1198.83 o 
   1   8   0     1522.49     1343.75     50.31 o 
   2   8   0    89596.29    90342.28    978.80 o 
   3   8   0     2625.07     2650.94     70.23 o 
   4   8   0    60236.58    61258.30    686.67 o 
   5   8   0       34.75       69.52     24.63 o 
   6   8   0    14313.48    14140.94    367.42 o 
   7   8   0       11.28       31.07     23.85 o 
   8   8   0     1260.60     1225.93    106.57 o 
   9   8   0      708.57      674.05     58.91 o 
  10   8   0     1613.12     1648.34     85.39 o 
  11   8   0     2492.50     2464.52    120.23 o 
  12   8   0     4187.20     4216.47    138.37 o 
  13   8   0        4.13       41.37     37.12 o 
  14   8   0     9646.99     9096.04    224.54 o 
  15   8   0      314.03      273.90     53.26 o 
  16   8   0    13974.52    14079.12    359.76 o 
  17   8   0       45.28       45.98     92.33 o 
  18   8   0    27569.45    26580.59    707.28 o 
   1   9   0      177.84      227.22     57.03 o 
   2   9   0    11315.41    11280.18    176.28 o 
   3   9   0     9718.71     9336.17    174.96 o 
   4   9   0     8977.63     8721.89    168.60 o 
   5   9   0    17752.84    18033.02    282.75 o 
   6   9   0    13863.59    13703.25    233.45 o 
   7   9   0    19415.42    19519.91    342.40 o 
   8   9   0     8180.85     7798.43    206.57 o 
   9   9   0     9178.22     9118.57    211.14 o 
  10   9   0     9323.12     9017.96    212.80 o 
  11   9   0     5774.81     5958.81    169.80 o 
  12   9   0    13978.58    13050.98    279.35 o 
  13   9   0     6567.55     5636.59    171.46 o 
  14   9   0     1312.94     1323.68     92.11 o 
  15   9   0      911.05     1054.24     87.22 o 
  16   9   0      505.91      507.79     81.80 o 
  17   9   0        5.67      149.65     80.77 o 
   0  10   0      200.21      183.26     57.59 o 
   1  10   0    53151.04    53626.55    688.76 o 
   2  10   0       62.41       98.29     30.60 o 
   3  10   0    49027.79    48960.84    639.86 o 
   4  10   0      172.61      189.49     36.14 o 
   5  10   0    58029.47    59749.38    847.54 o 
   6  10   0        7.61       32.48     28.55 o 
   7  10   0    17059.74    16975.07    319.88 o 
   8  10   0     1594.76     1548.03     86.88 o 
   9  10   0      627.22      542.70     60.79 o 
  10  10   0      274.83      319.60     59.51 o 
  11  10   0     8403.31     8190.05    211.14 o 
  12  10   0      251.41      243.12     52.01 o 
  13  10   0    10385.52    10888.76    259.25 o 
  14  10   0      209.36      137.49     50.46 o 
  15  10   0    12002.94    12538.56    292.78 o 
  16  10   0      724.54      625.15     91.60 o 
   1  11   0       50.32      124.10     36.63 o 
   2  11   0     3291.31     3305.97    103.36 o 
   3  11   0     1619.34     1589.77     76.54 o 
   4  11   0    38628.76    39297.13    564.18 o 
   5  11   0      249.66      195.00     62.23 o 
   6  11   0    13452.38    13754.98    250.15 o 
   7  11   0     3065.64     2955.89    132.35 o 
   8  11   0    43005.10    43944.46    682.35 o 
   9  11   0     2721.08     2540.35    115.13 o 
  10  11   0    23495.24    22617.39    416.77 o 
  11  11   0      599.33      632.12    115.38 o 
  12  11   0    13991.50    13756.03    304.49 o 
  13  11   0      131.68      149.35     52.58 o 
  14  11   0    10064.90    10275.95    261.58 o 
   0  12   0    35711.33    35698.54    812.44 o 
   1  12   0     3336.92     3553.79    129.75 o 
   2  12   0    30635.91    30753.19    542.77 o 
   3  12   0     1597.22     1583.05     81.22 o 
   4  12   0    16183.66    16572.02    288.75 o 
   5  12   0      283.10      264.03     44.31 o 
   6  12   0     6991.61     7048.56    276.69 o 
   7  12   0       67.47       57.46     40.45 o 
   8  12   0      827.22      721.70     73.19 o 
   9  12   0       90.13      127.71     47.83 o 
  10  12   0      195.77      235.24     53.37 o 
  11  12   0      855.75      839.23     83.66 o 
  12  12   0     8454.54     8504.92    234.32 o 
  13  12   0      827.79      892.88    103.07 o 
   1  13   0     1520.36     1324.76     90.35 o 
   2  13   0     1192.17     1230.55    105.56 o 
   3  13   0     4620.06     4814.92    159.73 o 
   4  13   0      163.47      142.61     48.21 o 
   5  13   0    27883.49    28497.91    498.07 o 
   6  13   0      259.35      239.03     53.33 o 
   7  13   0    26520.57    26790.02    479.02 o 
   8  13   0        8.91       97.69     47.42 o 
   9  13   0    20413.25    19975.59    426.40 o 
  10  13   0        8.48       29.10     46.86 o 
  11  13   0    21178.29    21546.33    426.68 o 
   0  14   0     8052.78     8067.38    314.38 o 
   1  14   0     2601.56     2713.24    126.43 o 
   2  14   0     4223.17     4339.36    196.08 o 
   3  14   0     1882.34     1787.46    108.26 o 
   4  14   0      961.41      885.38     85.72 o 
   5  14   0      234.46      147.47     61.13 o 
   6  14   0      563.59      648.58     89.53 o 
   7  14   0        1.82       94.72     57.16 o 
   8  14   0      414.75      430.38     70.57 o 
   1  15   0       30.22      -23.89     44.45 o 
   2  15   0     1576.30     1540.24    120.16 o 
   3  15   0      425.92      317.93     70.25 o 
   4  15   0     3197.17     3384.92    148.08 o 
 -21   1   1     2647.01     2518.52    231.07 o 
 -20   1   1      300.49      231.94     67.99 o 
 -19   1   1      383.82      369.00     66.86 o 
 -18   1   1     1071.02     1075.85     81.65 o 
 -17   1   1     2855.33     3068.53    117.95 o 
 -16   1   1     6619.32     6799.58    215.59 o 
 -15   1   1     3124.66     3292.79    113.14 o 
 -14   1   1     4822.90     4992.89    136.71 o 
 -13   1   1    16300.12    16071.14    284.76 o 
 -12   1   1    12533.42    12806.31    248.99 o 
 -11   1   1    34087.04    33507.38    435.94 o 
 -10   1   1    18709.08    19630.57    274.56 o 
  -9   1   1    65856.84    61812.83   1301.45 o 
  -8   1   1    27563.04    27777.35    370.27 o 
  -7   1   1    80318.13    79876.13    929.62 o 
  -6   1   1    34117.52    33455.20    433.17 o 
  -5   1   1    56239.39    54295.96    633.81 o 
  -4   1   1    24179.54    23607.46    341.37 o 
  -3   1   1    51359.84    49438.93    570.08 o 
  -2   1   1     9829.41     9482.52    136.58 o 
  -1   1   1    19150.87    18013.96    433.57 o 
   0   1   1     1095.95     1123.54     44.03 o 
   1   1   1     2263.06     2016.85     36.24 o 
   2   1   1        2.21       74.64     13.12 o 
   3   1   1       81.02      183.61     22.03 o 
   4   1   1     6192.93     6320.84     95.94 o 
   5   1   1     2910.79     2922.28     53.30 o 
   6   1   1    15126.48    15362.14    188.29 o 
   7   1   1    22721.61    22173.49    262.66 o 
   8   1   1     9602.09     9907.49    139.37 o 
   9   1   1    57254.01    56796.41    679.57 o 
  10   1   1     4940.02     4710.01     91.76 o 
  11   1   1    42314.40    40204.52   1085.40 o 
  12   1   1    17456.48    17450.21    298.76 o 
  13   1   1    17300.02    17818.43    310.62 o 
  14   1   1    38444.06    39429.00    592.55 o 
  15   1   1    16860.54    17708.34    322.59 o 
  16   1   1     2024.94     2241.62     99.76 o 
  17   1   1     8831.81     9404.30    221.41 o 
  18   1   1     6297.91     6416.19    181.84 o 
  19   1   1     1744.55     1705.94    101.15 o 
  20   1   1     2247.54     2270.70    137.90 o 
 -21   2   1      255.79      392.59     77.09 o 
 -20   2   1    17526.84    18187.67    560.22 o 
 -19   2   1      156.57      277.20     62.74 o 
 -18   2   1    36969.53    36501.31    681.89 o 
 -17   2   1      161.85      190.27     54.23 o 
 -16   2   1    22497.68    22301.87    563.65 o 
 -15   2   1      112.95      114.49     45.11 o 
 -14   2   1    14711.09    15198.12    282.76 o 
 -13   2   1       16.41       45.54     29.07 o 
 -12   2   1     8107.10     8052.97    168.10 o 
 -11   2   1       83.40      156.90     38.14 o 
 -10   2   1     3057.28     3191.86     79.03 o 
  -9   2   1      115.57      144.60     22.05 o 
  -8   2   1    11748.73    12335.25    188.19 o 
  -7   2   1      367.11      429.37    111.11 o 
  -6   2   1     6453.14     6563.20    106.23 o 
  -5   2   1       16.56       76.18     12.41 o 
  -4   2   1    10840.85    10050.89    125.59 o 
  -3   2   1      116.62      163.59     27.01 o 
  -2   2   1    95247.35    95619.52   1113.16 o 
  -1   2   1      331.90      372.52     18.34 o 
   0   2   1     4638.78     5254.42     76.66 o 
   1   2   1     1438.19     1391.35     28.06 o 
   2   2   1   179844.73   175406.86   2195.74 o 
   3   2   1      683.25      767.63     24.58 o 
   4   2   1    83219.47    82947.46    868.87 o 
   5   2   1      433.26      554.80     23.80 o 
   6   2   1    23296.56    22973.60    267.63 o 
   7   2   1     2586.63     2772.85     67.35 o 
   8   2   1    26220.18    28543.50    333.17 o 
   9   2   1     4113.30     4115.63     78.37 o 
  10   2   1       55.67       53.39     21.93 o 
  11   2   1     1277.35     1321.97     57.34 o 
  12   2   1      419.22      471.21     47.31 o 
  13   2   1      328.18      373.96     58.38 o 
  14   2   1     1452.23     1510.26     78.43 o 
  15   2   1     1455.86     1360.72     78.61 o 
  16   2   1    28124.61    28622.42    471.70 o 
  17   2   1     2068.20     2147.26    104.15 o 
  18   2   1    17938.48    18470.04    412.91 o 
  19   2   1      318.51      319.39     70.82 o 
  20   2   1    12426.51    13291.17    439.64 o 
 -21   3   1      998.77     1012.30    108.64 o 
 -20   3   1     1729.19     1662.74    124.55 o 
 -19   3   1      408.62      535.88    143.41 o 
 -18   3   1     1053.94     1030.48     96.80 o 
 -17   3   1       54.18       20.87     54.69 o 
 -16   3   1      296.37      384.29     61.02 o 
 -15   3   1     1464.15     1347.27     95.90 o 
 -14   3   1    19350.03    19109.21    335.01 o 
 -13   3   1     2393.99     2434.10     90.79 o 
 -12   3   1    35681.00    34890.69    462.12 o 
 -11   3   1       57.81      155.78     28.05 o 
 -10   3   1    61797.74    61810.13    750.57 o 
  -9   3   1    16283.47    17408.11    247.72 o 
  -8   3   1    60341.86    60789.80    727.35 o 
  -7   3   1     1829.50     1737.84     39.84 o 
  -6   3   1    87903.56    88099.75   1358.79 o 
  -5   3   1      191.14      246.75     16.36 o 
  -4   3   1    67232.16    66106.91    699.68 o 
  -3   3   1     4813.75     4700.66     80.76 o 
  -2   3   1    21026.62    20623.62    233.91 o 
  -1   3   1    13887.45    13758.17    178.84 o 
   0   3   1      820.35      836.76     24.53 o 
   1   3   1      144.06      181.35     21.39 o 
   2   3   1       45.48       81.16     11.98 o 
   3   3   1     4624.92     4598.35     71.58 o 
   4   3   1    10264.74     9862.02    129.53 o 
   5   3   1      488.41      902.46     74.50 o 
   6   3   1    62142.54    62705.79    675.07 o 
   7   3   1     7202.36     8167.55    119.28 o 
   8   3   1    42328.18    40891.09    498.52 o 
   9   3   1     3623.30     3744.92     74.56 o 
  10   3   1    56508.77    57317.56    705.64 o 
  11   3   1      559.45      550.66     41.29 o 
  12   3   1    20773.52    20234.73    300.12 o 
  13   3   1        5.20      127.94     51.03 o 
  14   3   1     8756.79     9035.74    202.75 o 
  15   3   1        7.57       32.68     39.09 o 
  16   3   1     7660.38     7465.62    222.96 o 
  17   3   1       43.92       57.82     58.77 o 
  18   3   1     1066.42     1027.87     96.87 o 
  19   3   1      271.59      173.90     75.63 o 
  20   3   1        7.99      -33.99     62.12 o 
 -21   4   1    22615.86    22763.97    626.80 o 
 -20   4   1      301.78      331.24     73.94 o 
 -19   4   1    33127.59    33747.52    814.14 o 
 -18   4   1      580.19      465.93     75.52 o 
 -17   4   1    56776.64    56102.89    977.08 o 
 -16   4   1      277.51      276.91     74.36 o 
 -15   4   1    41855.98    41411.70    743.64 o 
 -14   4   1       35.40       85.30     52.95 o 
 -13   4   1    35415.23    34891.09    688.84 o 
 -12   4   1      287.77      234.25     46.62 o 
 -11   4   1     2269.16     2347.79     78.85 o 
 -10   4   1      784.54      781.56     43.42 o 
  -9   4   1     4696.27     5273.32    106.68 o 
  -8   4   1       73.48       79.50     24.33 o 
  -7   4   1    32288.76    34921.64    545.00 o 
  -6   4   1       29.89       63.01     21.94 o 
  -5   4   1    30057.71    28616.89    326.01 o 
  -4   4   1       45.28       81.96     12.41 o 
  -3   4   1    54627.32    53220.85    572.73 o 
  -2   4   1       10.88       23.26     13.82 o 
  -1   4   1     9603.13     8992.25    132.33 o 
   0   4   1       28.24       46.90     14.67 o 
   1   4   1   118598.45   116686.77   1408.07 o 
   2   4   1      186.00      231.34     17.79 o 
   3   4   1   243476.47   233335.25   2627.52 o 
   4   4   1     3527.20     3506.28     67.49 o 
   5   4   1   251628.53   250422.14   2576.98 o 
   6   4   1     8440.18     8483.64    123.91 o 
   7   4   1    48557.46    48817.65    541.66 o 
   8   4   1     5217.47     5486.97     95.40 o 
   9   4   1     6353.84     6435.72    126.14 o 
  10   4   1     1136.66     1112.97     64.42 o 
  11   4   1      238.43      395.41     83.08 o 
  12   4   1     1745.29     1739.30     69.53 o 
  13   4   1    10641.25    10937.75    260.51 o 
  14   4   1     3238.86     3166.32    134.25 o 
  15   4   1    15798.45    15714.60    358.22 o 
  16   4   1     3259.71     3056.44    140.95 o 
  17   4   1    28624.04    29314.23    715.19 o 
  18   4   1      459.16      364.23     69.57 o 
  19   4   1    37328.83    36212.86    861.14 o 
  20   4   1       39.65       51.49     78.51 o 
 -20   5   1     3452.79     3672.14    178.59 o 
 -19   5   1     1912.24     1871.73    131.45 o 
 -18   5   1     1328.34     1205.78    108.86 o 
 -17   5   1       75.93       31.84     57.72 o 
 -16   5   1     2751.81     2877.77    140.12 o 
 -15   5   1     1106.88     1139.87     93.46 o 
 -14   5   1     7504.43     7289.30    225.79 o 
 -13   5   1     4863.88     4731.82    137.26 o 
 -12   5   1    14724.03    14515.56    273.27 o 
 -11   5   1     7520.96     7520.58    172.13 o 
 -10   5   1    19225.46    18301.03    312.54 o 
  -9   5   1     9219.69     9077.77    155.00 o 
  -8   5   1    45230.95    43768.82    493.54 o 
  -7   5   1     6120.21     5801.89     95.10 o 
  -6   5   1    92913.99    92371.87    981.63 o 
  -5   5   1    31768.35    32776.20    374.45 o 
  -4   5   1    28505.63    26887.21    349.36 o 
  -3   5   1    14271.37    14066.40    223.73 o 
  -2   5   1    11649.35    11122.51    162.80 o 
  -1   5   1     3931.39     4061.33     72.98 o 
   0   5   1      862.43      751.49     30.51 o 
   1   5   1     1300.83     1696.76     47.37 o 
   2   5   1     1758.13     1860.56     63.55 o 
   3   5   1     1370.30     1190.03     38.07 o 
   4   5   1     2228.47     2113.87     52.30 o 
   5   5   1     9341.10     9257.80    134.75 o 
   6   5   1     9643.44     9016.63    134.15 o 
   7   5   1    21763.20    21446.95    266.84 o 
   8   5   1    29655.55    29812.13    355.89 o 
   9   5   1    10037.04     9711.77    169.29 o 
  10   5   1    29529.55    29634.40    403.22 o 
  11   5   1     6274.41     6185.47    200.03 o 
  12   5   1    27695.27    27623.40    446.55 o 
  13   5   1     6162.34     6381.78    165.49 o 
  14   5   1    10828.52    11279.64    283.68 o 
  15   5   1     4094.73     4211.92    242.61 o 
  16   5   1     2422.49     2419.08    133.00 o 
  17   5   1     2451.66     2281.43    131.45 o 
  18   5   1       27.73       53.44     63.94 o 
  19   5   1      349.92      250.25     88.96 o 
 -20   6   1    35207.94    35802.35    719.40 o 
 -19   6   1       30.38       60.65     56.47 o 
 -18   6   1    25847.38    25583.28    544.88 o 
 -17   6   1      361.54      323.73     90.90 o 
 -16   6   1    44844.81    42732.15    782.45 o 
 -15   6   1      856.57      823.73     85.39 o 
 -14   6   1    42005.22    40587.55    722.46 o 
 -13   6   1      671.43      674.74     80.12 o 
 -12   6   1    16906.50    16432.51    304.25 o 
 -11   6   1       44.40       76.53     31.25 o 
 -10   6   1      696.96      659.40     55.02 o 
  -9   6   1      125.58      121.97     30.28 o 
  -8   6   1       31.35      114.40     26.18 o 
  -7   6   1     1040.82     1073.01     39.68 o 
  -6   6   1     3333.17     3130.13     67.02 o 
  -5   6   1      408.43      448.65     38.71 o 
  -4   6   1    55647.91    54967.81    938.74 o 
  -3   6   1     2215.50     2221.74     54.97 o 
  -2   6   1   202047.69   200344.92   2075.69 o 
  -1   6   1     4201.08     4350.06     81.88 o 
   0   6   1   111763.60   108928.23   1151.58 o 
   1   6   1       60.53       78.80     19.73 o 
   2   6   1    61458.59    60012.30    657.24 o 
   3   6   1      364.38      370.22     26.60 o 
   4   6   1    78838.27    79827.20    937.45 o 
   5   6   1       17.72       76.51     17.84 o 
   6   6   1    70916.21    70296.95    768.29 o 
   7   6   1      703.77      763.07     37.09 o 
   8   6   1    19563.80    19444.35    253.81 o 
   9   6   1     1024.49      983.63     50.06 o 
  10   6   1     2165.02     2242.68     90.13 o 
  11   6   1     1891.75     1688.27     82.34 o 
  12   6   1     4494.40     4389.77    134.41 o 
  13   6   1     4633.95     4559.34    140.11 o 
  14   6   1    24720.26    25706.40    438.31 o 
  15   6   1     7021.31     6714.78    216.46 o 
  16   6   1    34228.75    33426.13    645.14 o 
  17   6   1     1124.71     1022.46    152.90 o 
  18   6   1    25435.57    25535.32    668.47 o 
  19   6   1       86.64       68.02     75.70 o 
 -19   7   1      377.51      331.91     73.42 o 
 -18   7   1      818.92      662.56     92.07 o 
 -17   7   1      436.99      533.93     99.87 o 
 -16   7   1       61.47       53.84     49.04 o 
 -15   7   1    17832.52    16804.78    331.70 o 
 -14   7   1       40.17       55.70     35.19 o 
 -13   7   1    17474.48    17560.87    331.03 o 
 -12   7   1     1522.78     1467.95     83.18 o 
 -11   7   1    37993.81    36328.83    653.38 o 
 -10   7   1     1678.91     1826.94     85.04 o 
  -9   7   1    54631.79    53567.13    768.06 o 
  -8   7   1     1162.14     1298.43    101.58 o 
  -7   7   1    68713.16    66344.40   1726.62 o 
  -6   7   1      478.89      560.38     40.79 o 
  -5   7   1    36430.45    34567.03    454.33 o 
  -4   7   1      697.26      699.22     35.23 o 
  -3   7   1    47821.90    47401.36    535.90 o 
  -2   7   1      518.68      603.54     33.12 o 
  -1   7   1    32042.49    33466.47    393.12 o 
   0   7   1       35.92       44.47     20.18 o 
   1   7   1      175.62      246.99     37.37 o 
   2   7   1      571.32      473.83     35.63 o 
   3   7   1    12082.55    12441.41    177.81 o 
   4   7   1     3024.22     2989.39     83.94 o 
   5   7   1     5779.41     5652.59    104.53 o 
   6   7   1      417.20      433.48     33.07 o 
   7   7   1    19098.65    18419.38    246.23 o 
   8   7   1      431.05      415.10     46.02 o 
   9   7   1    54637.00    52489.35   2389.35 o 
  10   7   1      540.32      626.91     57.67 o 
  11   7   1    66261.61    64614.71    920.68 o 
  12   7   1      282.67      321.39     50.19 o 
  13   7   1    41661.33    40641.48    631.30 o 
  14   7   1        9.96       57.48     40.16 o 
  15   7   1    17830.30    17524.06    400.23 o 
  16   7   1     1202.63     1077.08    101.00 o 
  17   7   1     3139.82     3165.59    210.52 o 
  18   7   1     3926.21     3935.51    272.28 o 
 -18   8   1     1005.31      899.20    199.39 o 
 -17   8   1     4987.71     5196.07    254.03 o 
 -16   8   1     2273.46     2204.06    137.53 o 
 -15   8   1     4806.01     4526.00    154.15 o 
 -14   8   1     2762.18     2524.13    112.36 o 
 -13   8   1    14541.72    14258.85    293.40 o 
 -12   8   1     1729.20     1593.75     89.19 o 
 -11   8   1      830.12      808.34     67.11 o 
 -10   8   1      306.10      385.58     49.15 o 
  -9   8   1      959.22      905.13     69.45 o 
  -8   8   1      914.97      914.16     64.53 o 
  -7   8   1     1467.68     1507.96     66.19 o 
  -6   8   1        8.76       58.99     25.31 o 
  -5   8   1     3594.90     3983.58    101.73 o 
  -4   8   1     1290.08     1383.81     78.48 o 
  -3   8   1     6971.57     6908.16    135.83 o 
  -2   8   1     5772.13     5639.62    106.35 o 
  -1   8   1    30798.88    31788.01    383.56 o 
   0   8   1     4069.92     4040.17     87.60 o 
   1   8   1    21521.83    20984.48    272.57 o 
   2   8   1     3203.69     3271.04     78.97 o 
   3   8   1    20567.33    21830.82    315.26 o 
   4   8   1     1127.84     1107.30     49.66 o 
   5   8   1     5916.97     6032.12    114.04 o 
   6   8   1      843.24      940.45     53.86 o 
   7   8   1    14259.86    14121.25    233.21 o 
   8   8   1      663.23      617.68     77.61 o 
   9   8   1     6168.01     6226.69    162.15 o 
  10   8   1     2218.13     2259.38     97.27 o 
  11   8   1      204.46      142.24     40.30 o 
  12   8   1     3477.89     3419.54    125.33 o 
  13   8   1     6138.84     6263.79    177.72 o 
  14   8   1      484.74      439.51     59.58 o 
  15   8   1    10651.27     9975.91    258.26 o 
  16   8   1       84.22      156.20     73.99 o 
  17   8   1     6236.53     6537.46    290.70 o 
 -17   9   1      279.69      260.85     72.70 o 
 -16   9   1     1892.26     1807.87    130.29 o 
 -15   9   1     2344.29     2298.35    118.67 o 
 -14   9   1     7566.11     7813.56    281.13 o 
 -13   9   1     3541.63     3261.74    128.29 o 
 -12   9   1    46421.78    44360.29    687.70 o 
 -11   9   1     4596.39     4894.30    257.47 o 
 -10   9   1    44593.06    41981.55    761.08 o 
  -9   9   1     3264.49     3091.63    114.57 o 
  -8   9   1    20770.76    20461.12    360.02 o 
  -7   9   1     5510.59     5540.84    131.88 o 
  -6   9   1    34113.12    34686.11    475.94 o 
  -5   9   1     8217.24     8043.49    162.48 o 
  -4   9   1    16194.75    15853.99    255.78 o 
  -3   9   1     5144.57     4912.66    118.67 o 
  -2   9   1    23433.89    22691.25    331.98 o 
  -1   9   1      233.39      263.73     32.27 o 
   0   9   1     9953.52    10188.61    164.28 o 
   1   9   1      279.64      260.93     37.23 o 
   2   9   1     1696.02     1795.06     61.50 o 
   3   9   1      158.15      179.84     34.50 o 
   4   9   1    11720.59    11629.71    205.86 o 
   5   9   1     1098.92     1017.27     58.36 o 
   6   9   1    32158.09    31940.58    444.99 o 
   7   9   1     3039.49     3149.28     97.95 o 
   8   9   1    25445.52    25635.12    429.46 o 
   9   9   1     3872.41     3709.38    126.82 o 
  10   9   1    28934.53    28612.24    621.24 o 
  11   9   1     1583.56     1526.33     89.81 o 
  12   9   1    29946.21    27427.59    473.42 o 
  13   9   1     1732.94     1479.52     94.80 o 
  14   9   1    13645.94    13307.70    292.72 o 
  15   9   1     3013.48     2999.10    152.58 o 
  16   9   1    10007.94    10130.58    370.59 o 
 -16  10   1       65.91      120.97     52.95 o 
 -15  10   1     2571.28     2548.53    144.34 o 
 -14  10   1        7.05       25.23     40.50 o 
 -13  10   1     1498.57     1545.76     97.79 o 
 -12  10   1      455.38      362.95     58.57 o 
 -11  10   1     3089.64     2840.81    131.15 o 
 -10  10   1     1386.78     1430.88    107.69 o 
  -9  10   1       90.95      194.82     51.96 o 
  -8  10   1      530.59      626.61     62.30 o 
  -7  10   1     1486.07     1322.61     79.60 o 
  -6  10   1      409.69      570.89     71.00 o 
  -5  10   1     1925.81     1973.48    145.56 o 
  -4  10   1      156.43      312.61     88.23 o 
  -3  10   1     1461.78     1359.20     75.27 o 
  -2  10   1      123.24      150.80     33.25 o 
  -1  10   1     2398.21     2139.20     80.92 o 
   0  10   1        2.42       43.05     23.89 o 
   1  10   1     7008.94     6960.52    134.04 o 
   2  10   1     1628.95     1880.03    114.31 o 
   3  10   1     5104.72     4987.91    164.71 o 
   4  10   1      212.84      498.15     86.50 o 
   5  10   1     9333.61     9244.80    184.44 o 
   6  10   1     2316.59     2452.57     89.92 o 
   7  10   1     1409.59     1364.99     81.58 o 
   8  10   1      803.32      867.25     69.94 o 
   9  10   1       30.37       68.67     40.16 o 
  10  10   1     6040.16     6316.32    179.77 o 
  11  10   1      102.09      103.51     44.20 o 
  12  10   1     1547.15     1199.92    112.73 o 
  13  10   1      334.28      340.08     59.25 o 
  14  10   1       78.02      -14.29     49.19 o 
  15  10   1       29.54       56.52     97.30 o 
 -15  11   1     1116.77     1188.02     99.33 o 
 -14  11   1     3867.14     3737.79    151.32 o 
 -13  11   1     1539.50     1524.02    101.44 o 
 -12  11   1     2566.63     2688.66    249.85 o 
 -11  11   1     3881.46     3750.57    141.22 o 
 -10  11   1    12570.99    12069.18    272.12 o 
  -9  11   1    14002.66    13178.26    283.40 o 
  -8  11   1    13825.99    13177.45    280.27 o 
  -7  11   1     8039.14     7702.96    196.84 o 
  -6  11   1     6112.22     6109.24    151.05 o 
  -5  11   1       59.45      143.63     37.32 o 
  -4  11   1     6788.04     6691.39    155.93 o 
  -3  11   1     3739.83     4141.33    118.52 o 
  -2  11   1     1989.22     1833.56     78.71 o 
  -1  11   1      124.66      225.19     83.72 o 
   0  11   1     1359.92     1203.47     77.31 o 
   1  11   1     1569.84     1576.40     85.34 o 
   2  11   1      149.58      251.69     40.22 o 
   3  11   1      314.66      271.64     54.37 o 
   4  11   1     5217.33     5342.01    137.47 o 
   5  11   1      342.09      559.60     52.91 o 
   6  11   1     3516.19     3440.21    110.19 o 
   7  11   1    11803.89    11507.56    253.95 o 
   8  11   1     5661.07     5281.29    162.49 o 
   9  11   1     7527.90     7436.01    200.84 o 
  10  11   1     7629.29     7413.14    203.24 o 
  11  11   1     3051.23     3417.10    138.53 o 
  12  11   1     6723.17     6531.88    300.35 o 
  13  11   1     2293.67     2511.85    224.96 o 
  14  11   1     5409.41     5156.32    210.20 o 
 -13  12   1     6149.60     6189.33    198.73 o 
 -12  12   1      837.72      878.67     92.98 o 
 -11  12   1     1813.85     1923.59    129.89 o 
 -10  12   1      195.57      248.36     54.70 o 
  -9  12   1      228.97      174.47     49.87 o 
  -8  12   1      309.04      289.90     54.23 o 
  -7  12   1      558.63      634.31     69.30 o 
  -6  12   1       62.22       84.37     44.30 o 
  -5  12   1     5984.99     5814.74    151.40 o 
  -4  12   1     1451.33     1464.15     79.38 o 
  -3  12   1    16967.69    17660.05    300.85 o 
  -2  12   1      761.48      774.82     71.12 o 
  -1  12   1    10310.71    10057.28    234.11 o 
   0  12   1     3124.99     3161.63    122.72 o 
   1  12   1    23899.65    23823.06    421.10 o 
   2  12   1     3495.98     3463.39    129.79 o 
   3  12   1    16693.51    16772.88    381.32 o 
   4  12   1     1857.16     1699.56    118.30 o 
   5  12   1    12730.03    12590.40    495.10 o 
   6  12   1     2480.74     2315.89    108.50 o 
   7  12   1    10678.84    10194.16    609.35 o 
   8  12   1      251.32      194.63     50.89 o 
   9  12   1     2696.63     2475.01    116.66 o 
  10  12   1     2794.93     2907.15    131.32 o 
  11  12   1     3277.77     3336.00    140.62 o 
  12  12   1      223.32      198.24     70.04 o 
 -11  13   1     4300.86     4215.20    177.74 o 
 -10  13   1     2533.21     2459.66    127.08 o 
  -9  13   1     6565.44     6560.19    200.13 o 
  -8  13   1      256.24      312.55     61.84 o 
  -7  13   1     7414.46     7620.07    224.07 o 
  -6  13   1      149.70      228.12     52.05 o 
  -5  13   1     3400.96     3398.54    120.19 o 
  -4  13   1       55.09       61.44     44.99 o 
  -3  13   1     1737.60     1742.63    103.36 o 
  -2  13   1     4748.19     4959.68    162.55 o 
  -1  13   1     3140.41     2809.61    123.48 o 
   0  13   1     2348.29     2349.34    148.05 o 
   1  13   1       35.25       66.52     43.13 o 
   2  13   1      828.00      867.60     77.62 o 
   3  13   1       57.52       64.78     41.76 o 
   4  13   1      134.30      118.02     45.51 o 
   5  13   1     4256.76     4504.92    155.89 o 
   6  13   1      799.23      796.04     78.53 o 
   7  13   1     5572.81     5733.61    180.62 o 
   8  13   1      656.40      806.30     81.34 o 
   9  13   1     4738.40     4983.38    177.41 o 
  10  13   1      490.55      512.89     74.38 o 
  -8  14   1       37.85      108.24     51.42 o 
  -7  14   1       75.07       58.12     48.34 o 
  -6  14   1     2327.59     2540.11    146.02 o 
  -5  14   1      114.93       62.28     53.66 o 
  -4  14   1     7358.69     7777.62    218.10 o 
  -3  14   1       63.67      135.93     51.77 o 
  -2  14   1    20897.91    21125.82    409.65 o 
  -1  14   1       29.89       99.79     50.87 o 
   0  14   1    44739.36    45409.59    726.29 o 
   1  14   1     1026.00     1020.32     89.83 o 
   2  14   1    30613.38    31584.88    822.44 o 
   3  14   1       90.79      115.87     48.51 o 
   4  14   1    13036.40    13480.34    304.75 o 
   5  14   1       13.51        4.18     53.01 o 
   6  14   1    11446.65    12233.76    337.75 o 
   7  14   1      924.96     1043.03    108.36 o 
   8  14   1     5078.25     5164.79    209.58 o 
  -4  15   1      820.54      784.02     86.81 o 
  -3  15   1     2915.69     3025.31    140.89 o 
  -2  15   1      945.13     1003.22     95.50 o 
  -1  15   1     3990.41     4085.51    161.28 o 
   0  15   1       13.09      117.14     51.91 o 
   1  15   1       45.08       36.77     47.37 o 
   2  15   1      449.14      449.98     87.09 o 
   3  15   1      103.53      178.08     57.13 o 
 -22   0   2     5516.86     5954.73    396.71 o 
 -21   0   2      453.73      697.91    161.62 o 
 -20   0   2    27405.81    27838.76    996.82 o 
 -19   0   2       11.93      162.37     66.67 o 
 -18   0   2    70071.58    74635.73   1497.60 o 
 -17   0   2      161.44      206.16     86.78 o 
 -16   0   2   112259.80   115464.68   2191.89 o 
 -15   0   2      728.00      688.78    175.17 o 
 -14   0   2    45591.71    44958.73   3000.09 o 
 -13   0   2       55.43       49.52     39.25 o 
 -12   0   2    78417.23    81906.66   1559.29 o 
 -11   0   2       23.02      131.17     41.91 o 
 -10   0   2    96625.81   102876.73   1867.76 o 
  -9   0   2       22.63        5.80     22.25 o 
  -8   0   2    13290.44    13487.63    244.83 o 
  -7   0   2      242.81      246.09     28.13 o 
  -6   0   2    40556.31    44004.63    677.20 o 
  -5   0   2      511.43      515.93     30.73 o 
  -4   0   2   103107.11   111399.57   1632.00 o 
  -3   0   2      598.02      638.13     29.78 o 
  -2   0   2   144759.67   150860.67   2192.83 o 
  -1   0   2     2483.09     2460.62     75.53 o 
   0   0   2   302058.63   262854.06   4650.88 o 
   1   0   2      873.26     1050.10    106.06 o 
   2   0   2   148300.05   139708.55   2485.14 o 
   3   0   2      423.81      386.45     26.91 o 
   4   0   2    52656.88    49217.16    745.32 o 
   5   0   2      819.46      775.30     39.72 o 
   6   0   2    29869.82    28492.93    459.54 o 
   7   0   2     2222.39     2187.45     73.49 o 
   8   0   2    27723.38    25242.76    425.30 o 
   9   0   2     9818.76     9476.19    199.32 o 
  10   0   2    15522.22    16261.97    306.26 o 
  11   0   2    14350.54    14093.29    353.56 o 
  12   0   2       15.58      117.12     45.43 o 
  13   0   2     8468.39     8733.45    267.94 o 
  14   0   2    13606.46    14562.88    919.22 o 
  15   0   2     3706.70     3646.33    173.50 o 
  16   0   2    12299.08    13131.81    648.09 o 
  17   0   2     3033.07     3073.49    171.21 o 
  18   0   2    30405.12    32602.29   1102.42 o 
  19   0   2     1776.18     2132.30    225.44 o 
  20   0   2    27163.04    29148.26   1015.64 o 
 -21   1   2     8637.80     8754.04    269.93 o 
 -20   1   2     4435.12     4557.13    212.35 o 
 -19   1   2     3111.66     2828.16    145.62 o 
 -18   1   2     4141.55     4361.04    171.90 o 
 -17   1   2      613.27      664.19     63.29 o 
 -16   1   2     1824.73     1590.21     84.37 o 
 -15   1   2      574.63      574.73     55.72 o 
 -14   1   2      409.71      493.99     58.29 o 
 -13   1   2     8713.15     9324.59    196.65 o 
 -12   1   2    12980.98    13729.92    250.10 o 
 -11   1   2    28234.72    27950.34    434.08 o 
 -10   1   2    44680.71    45914.04    901.85 o 
  -9   1   2    75889.88    75694.88    913.41 o 
  -8   1   2    19412.64    18159.42    902.73 o 
  -7   1   2    83335.75    83488.44   1078.86 o 
  -6   1   2     9253.88     8843.28    131.33 o 
  -5   1   2    73570.50    73900.45    776.47 o 
  -4   1   2    10207.77     9577.41    126.96 o 
  -3   1   2    66499.62    64179.47    821.82 o 
  -2   1   2     8164.68     8165.19    106.94 o 
  -1   1   2    34285.60    34260.54    363.31 o 
   0   1   2     1795.12     1991.38     36.63 o 
   1   1   2     6323.22     6376.05    100.02 o 
   2   1   2     1613.55     1780.62     33.48 o 
   3   1   2     1716.87     1817.83     36.49 o 
   4   1   2     3849.76     4056.54     64.83 o 
   5   1   2     1920.10     1915.64     71.46 o 
   6   1   2     9677.38     9349.71    129.51 o 
   7   1   2    25673.13    24712.58    318.70 o 
   8   1   2    20305.81    20683.46    254.26 o 
   9   1   2    54705.99    53827.62    596.57 o 
  10   1   2    11497.04    11386.49    165.00 o 
  11   1   2    41555.99    40777.90    607.89 o 
  12   1   2     8231.36     8196.33    177.85 o 
  13   1   2    21638.94    22733.94    375.41 o 
  14   1   2     9279.95    10031.46    213.78 o 
  15   1   2    20905.25    21467.07    372.59 o 
  16   1   2     7911.48     8313.05    200.35 o 
  17   1   2     7944.99     8674.31    212.82 o 
  18   1   2      415.82      344.92     58.04 o 
  19   1   2      455.58      581.03     83.92 o 
  20   1   2       31.23        3.21     95.96 o 
 -21   2   2    12024.76    12270.32    334.07 o 
 -20   2   2      209.72      303.23     73.64 o 
 -19   2   2    17546.98    18304.50    416.09 o 
 -18   2   2        2.96       71.93     51.12 o 
 -17   2   2    19940.90    20600.49    443.87 o 
 -16   2   2      183.24      135.02     59.56 o 
 -15   2   2    58589.49    59693.11    852.93 o 
 -14   2   2      213.37      215.43     39.91 o 
 -13   2   2    65254.06    66670.76    924.32 o 
 -12   2   2       88.13      120.17     26.68 o 
 -11   2   2    47108.18    48848.11    938.28 o 
 -10   2   2      123.31      144.02     23.53 o 
  -9   2   2    11554.85    11258.91    174.45 o 
  -8   2   2      434.81      478.80     29.81 o 
  -7   2   2      393.03      542.69     33.15 o 
  -6   2   2      169.61      196.42     14.46 o 
  -5   2   2    17641.52    17789.83    224.84 o 
  -4   2   2      216.59      295.85     21.78 o 
  -3   2   2    67541.37    69043.48    890.55 o 
  -2   2   2     1438.82     1401.35     44.36 o 
  -1   2   2    23146.22    24994.68    522.00 o 
   0   2   2     1081.20     1097.37     28.23 o 
   1   2   2   164397.83   163068.81   1836.00 o 
   2   2   2      298.92      315.07     20.17 o 
   3   2   2    70123.40    69896.85    866.56 o 
   4   2   2      294.79      310.75     18.06 o 
   5   2   2    48471.36    47023.24    512.17 o 
   6   2   2     2452.76     2597.07     55.03 o 
   7   2   2    64093.91    65976.96    713.04 o 
   8   2   2     3126.68     3146.85     67.84 o 
   9   2   2     8690.75     8896.80    141.01 o 
  10   2   2     4351.25     4348.39    101.10 o 
  11   2   2     1240.20     1279.90    121.48 o 
  12   2   2     2264.18     2217.06     75.80 o 
  13   2   2      859.84     1002.68     64.71 o 
  14   2   2     2944.87     2958.02    107.30 o 
  15   2   2     2777.09     3373.31    233.26 o 
  16   2   2     1328.39     1204.73     82.75 o 
  17   2   2    19359.94    20465.27    375.48 o 
  18   2   2     2114.63     2301.21    379.26 o 
  19   2   2    23564.98    24428.47    635.19 o 
  20   2   2      627.50      682.20    118.23 o 
 -21   3   2        1.22      -27.98     51.98 o 
 -20   3   2     5177.58     5367.36    516.52 o 
 -19   3   2        4.41       32.13     47.63 o 
 -18   3   2     3209.85     2991.97    179.34 o 
 -17   3   2      133.24      186.64     55.28 o 
 -16   3   2     1627.86     1485.10    103.25 o 
 -15   3   2     6415.88     6174.35    255.55 o 
 -14   3   2    28622.21    28525.73    540.14 o 
 -13   3   2     1762.86     1845.65     69.25 o 
 -12   3   2    26831.25    26757.05    368.79 o 
 -11   3   2       28.92       80.99     28.98 o 
 -10   3   2    42868.27    42107.34    530.24 o 
  -9   3   2     5447.74     5785.35    128.02 o 
  -8   3   2    86973.34    87147.62   1018.72 o 
  -7   3   2      325.20      315.92     22.18 o 
  -6   3   2   135563.14   131507.11   2109.96 o 
  -5   3   2       11.36       82.47     14.71 o 
  -4   3   2    93629.51    91934.33   1059.85 o 
  -3   3   2      965.06      935.89     33.07 o 
  -2   3   2    38870.08    38388.02    673.72 o 
  -1   3   2     4355.05     4083.12     69.48 o 
   0   3   2    23736.63    23277.09    262.59 o 
   1   3   2    17496.71    17270.43    202.43 o 
   2   3   2     5683.42     5735.26     92.60 o 
   3   3   2     2857.89     3104.91     56.53 o 
   4   3   2    13385.41    12828.82    175.62 o 
   5   3   2    11039.74    12292.70    160.64 o 
   6   3   2    49251.46    50038.47    549.87 o 
   7   3   2      688.57      801.14     33.57 o 
   8   3   2    12154.80    11472.30    161.54 o 
   9   3   2       33.33       75.69     22.48 o 
  10   3   2    26029.54    25879.04    357.46 o 
  11   3   2      182.84      139.82     34.51 o 
  12   3   2    34384.91    34272.68    660.46 o 
  13   3   2      778.28      749.03     60.00 o 
  14   3   2    35008.80    35333.49    631.55 o 
  15   3   2     1224.51     1282.38     78.79 o 
  16   3   2    27107.96    28028.91    467.15 o 
  17   3   2     5127.93     5017.77    228.14 o 
  18   3   2     7599.69     7517.24    334.26 o 
  19   3   2     4905.67     4825.67    579.68 o 
  20   3   2      234.41      260.31     93.83 o 
 -21   4   2       39.60       86.17     62.71 o 
 -20   4   2     1846.39     1884.36    164.39 o 
 -19   4   2       17.16       71.21     53.36 o 
 -18   4   2     6976.39     6649.63    225.24 o 
 -17   4   2      713.39      651.67     82.32 o 
 -16   4   2     7359.57     7322.09    225.71 o 
 -15   4   2     1944.78     1970.50    115.87 o 
 -14   4   2     6234.21     6091.34    191.36 o 
 -13   4   2     1520.43     1553.99     79.09 o 
 -12   4   2     3257.22     3179.80    142.32 o 
 -11   4   2        7.01      226.56    109.15 o 
 -10   4   2     2640.12     2869.73    104.15 o 
  -9   4   2       14.98       36.76     17.16 o 
  -8   4   2        2.87       29.32     20.70 o 
  -7   4   2      113.49       81.08     22.86 o 
  -6   4   2     8465.47     8935.83    160.85 o 
  -5   4   2       94.22      105.56     20.71 o 
  -4   4   2    11414.08    12127.13    177.69 o 
  -3   4   2      135.37      178.41     13.76 o 
  -2   4   2     1904.52     2088.15     87.46 o 
  -1   4   2       21.54       88.79     22.45 o 
   0   4   2    52067.07    53508.93    576.77 o 
   1   4   2      249.37      292.35     20.92 o 
   2   4   2     9365.57     9366.35    179.35 o 
   3   4   2     4142.72     4184.47     75.14 o 
   4   4   2    17981.97    18688.54    229.30 o 
   5   4   2     1544.53     1665.95     46.60 o 
   6   4   2      124.04      315.13     23.59 o 
   7   4   2       47.11      122.17     33.80 o 
   8   4   2      814.78     1007.67     40.39 o 
   9   4   2       11.14       33.37     24.53 o 
  10   4   2      779.20      913.34     50.55 o 
  11   4   2       10.74        5.68     23.62 o 
  12   4   2      518.83      655.08     79.35 o 
  13   4   2      594.79      623.24     50.97 o 
  14   4   2     1209.46     1215.89     76.05 o 
  15   4   2     3473.74     3220.89    140.13 o 
  16   4   2     3733.17     3560.07    188.44 o 
  17   4   2     1483.44     1503.94    137.64 o 
  18   4   2      832.07      938.04    171.49 o 
  19   4   2      286.87      313.07     89.99 o 
 -20   5   2       94.68      139.77     61.56 o 
 -19   5   2     2856.60     2448.39    223.76 o 
 -18   5   2       34.94       64.99     49.01 o 
 -17   5   2      116.41      117.76     55.71 o 
 -16   5   2      532.30      570.53    102.12 o 
 -15   5   2     1336.44     1307.47    133.39 o 
 -14   5   2      902.25     1034.36     71.90 o 
 -13   5   2     5638.28     5649.25    152.97 o 
 -12   5   2    14602.27    14358.48    270.57 o 
 -11   5   2    12422.69    11618.80    228.74 o 
 -10   5   2    22925.44    22487.69    366.39 o 
  -9   5   2    27545.79    28307.44    434.60 o 
  -8   5   2    12120.42    11132.98    181.42 o 
  -7   5   2     8267.55     7373.97    266.08 o 
  -6   5   2    23827.77    23322.23    314.90 o 
  -5   5   2    75436.01    75713.14    897.15 o 
  -4   5   2    10886.43    10130.06    138.93 o 
  -3   5   2    61102.46    59973.82    649.16 o 
  -2   5   2    30478.13    30144.83    475.12 o 
  -1   5   2    20406.41    19604.37    238.32 o 
   0   5   2    14765.39    14898.99    235.01 o 
   1   5   2     3017.41     2943.52     61.20 o 
   2   5   2     1539.63     1391.96     41.84 o 
   3   5   2      342.45      426.70     35.94 o 
   4   5   2      282.88      345.55     24.74 o 
   5   5   2      102.28      332.26     49.40 o 
   6   5   2       54.10       94.04     24.96 o 
   7   5   2    16592.13    16623.84    220.10 o 
   8   5   2     7791.64     7765.88    127.18 o 
   9   5   2     9049.66     8939.19    162.18 o 
  10   5   2    17789.12    17645.59    270.14 o 
  11   5   2    16245.69    16157.80    305.04 o 
  12   5   2    23710.70    23420.64    346.45 o 
  13   5   2    16087.96    16344.43    306.36 o 
  14   5   2     8586.46     8809.55    242.73 o 
  15   5   2    28420.65    27657.75    544.82 o 
  16   5   2     8225.10     8135.42    305.15 o 
  17   5   2    14147.40    13998.15    465.35 o 
  18   5   2     4279.19     4392.84    226.94 o 
  19   5   2     3815.74     4308.00    650.16 o 
 -20   6   2     1817.82     1680.43    140.57 o 
 -19   6   2     2494.28     2292.57    217.21 o 
 -18   6   2      360.79      482.99     79.81 o 
 -17   6   2     2442.17     2352.02    188.68 o 
 -16   6   2      282.19      344.30     65.31 o 
 -15   6   2     3481.82     3562.12    222.73 o 
 -14   6   2     1980.74     1828.14     93.21 o 
 -13   6   2    17516.32    16783.82    313.52 o 
 -12   6   2     4121.39     4093.39    170.72 o 
 -11   6   2     7787.85     7904.05    182.48 o 
 -10   6   2      746.96      783.25     57.97 o 
  -9   6   2     3534.17     3467.68    107.95 o 
  -8   6   2      456.70      540.70     39.45 o 
  -7   6   2       31.18       71.47     24.50 o 
  -6   6   2        2.07       71.37     21.72 o 
  -5   6   2    17833.58    19367.77    241.56 o 
  -4   6   2      219.37      261.71     21.80 o 
  -3   6   2     1299.96      989.70     49.21 o 
  -2   6   2      383.83      478.99     28.00 o 
  -1   6   2    25410.12    28939.33    369.71 o 
   0   6   2      557.34      573.32     30.63 o 
   1   6   2      308.74      362.45     26.50 o 
   2   6   2      763.83      913.16     46.47 o 
   3   6   2    17659.25    18235.49    234.34 o 
   4   6   2     2952.80     2964.76     68.31 o 
   5   6   2     4443.74     4283.35     85.74 o 
   6   6   2     4996.32     4896.84     94.60 o 
   7   6   2     4006.78     4424.86    156.10 o 
   8   6   2     5630.11     5567.69    109.61 o 
   9   6   2      107.25      141.29     28.44 o 
  10   6   2     1705.75     1604.32     81.00 o 
  11   6   2     4407.24     4502.22    133.83 o 
  12   6   2      783.03      941.76     68.90 o 
  13   6   2      147.60      148.75     41.33 o 
  14   6   2       70.04       -4.79     37.07 o 
  15   6   2     1732.69     1769.30    145.77 o 
  16   6   2        7.53       -2.20     82.42 o 
  17   6   2     2581.54     2632.21    182.14 o 
  18   6   2       50.15      175.77     81.16 o 
 -19   7   2      255.19      237.96     71.38 o 
 -18   7   2       60.03      101.51     58.35 o 
 -17   7   2       80.26       57.19     51.92 o 
 -16   7   2     1813.98     1644.27    117.66 o 
 -15   7   2     1525.23     1398.22     88.88 o 
 -14   7   2      471.23      484.12     56.92 o 
 -13   7   2     4002.47     4064.37    134.04 o 
 -12   7   2      763.16      625.37     59.29 o 
 -11   7   2    11341.15    10820.71    228.95 o 
 -10   7   2      522.42      634.35     56.56 o 
  -9   7   2    26967.03    24932.00    414.60 o 
  -8   7   2     2448.35     2422.69     78.05 o 
  -7   7   2    37345.98    37449.85    491.81 o 
  -6   7   2     7552.98     8239.73    153.80 o 
  -5   7   2    24582.38    23638.99    331.95 o 
  -4   7   2      326.52      362.97     36.80 o 
  -3   7   2    25976.47    25340.95    311.04 o 
  -2   7   2      907.83      967.39     72.00 o 
  -1   7   2    18454.03    18665.36    241.78 o 
   0   7   2     1685.62     2034.57     63.10 o 
   1   7   2     5800.59     6010.27    106.84 o 
   2   7   2       25.45       70.24     29.02 o 
   3   7   2      730.21      793.26     41.07 o 
   4   7   2      351.69      396.32     30.90 o 
   5   7   2     2408.99     2425.91     66.25 o 
   6   7   2      850.97     1182.19     68.29 o 
   7   7   2     6577.36     6319.16    117.24 o 
   8   7   2      134.58      174.70     34.90 o 
   9   7   2     9731.72     9918.16    211.64 o 
  10   7   2     5652.27     5951.30    157.38 o 
  11   7   2    26575.57    25803.88    442.17 o 
  12   7   2     3193.33     3015.93    114.58 o 
  13   7   2    33124.29    31696.96    519.65 o 
  14   7   2      112.57      169.62     58.10 o 
  15   7   2    11672.25    11300.82    374.91 o 
  16   7   2      284.49      348.22     88.00 o 
  17   7   2     3516.24     3527.46    205.84 o 
  18   7   2     1800.82     1585.37    208.68 o 
 -18   8   2    23545.22    24614.17    543.60 o 
 -17   8   2      196.89      232.97     66.37 o 
 -16   8   2    28832.68    28580.16    586.48 o 
 -15   8   2       77.47       87.38     44.21 o 
 -14   8   2    29069.46    27807.21    478.57 o 
 -13   8   2     2060.28     2054.96    101.89 o 
 -12   8   2    40385.18    38216.30    600.41 o 
 -11   8   2      509.13      522.13     57.72 o 
 -10   8   2     3217.48     3273.69    239.71 o 
  -9   8   2      342.16      403.16     48.36 o 
  -8   8   2     8087.76     8321.27    232.48 o 
  -7   8   2      275.45      290.80     44.32 o 
  -6   8   2     1207.34     1265.14     59.87 o 
  -5   8   2      264.01      236.52     31.99 o 
  -4   8   2    22711.96    23675.88    338.81 o 
  -3   8   2      131.54       83.43     34.20 o 
  -2   8   2    40386.82    39202.07    592.92 o 
  -1   8   2     1498.39     1484.91     83.03 o 
   0   8   2    60646.16    60564.32    678.73 o 
   1   8   2       45.13      116.65     50.51 o 
   2   8   2    79457.63    82297.25    901.16 o 
   3   8   2     2034.10     2009.65     62.83 o 
   4   8   2    16341.45    15603.62    220.58 o 
   5   8   2     3508.60     3461.16     84.17 o 
   6   8   2    27550.98    27765.84    390.23 o 
   7   8   2     5525.86     5347.33    125.06 o 
   8   8   2    20854.42    21263.85    555.73 o 
   9   8   2     2254.18     2299.53    103.45 o 
  10   8   2     3345.34     3763.04    126.78 o 
  11   8   2     2188.36     2344.93    106.24 o 
  12   8   2      319.42      281.63     51.57 o 
  13   8   2     3503.05     3318.20    149.50 o 
  14   8   2     2613.51     2488.40    133.85 o 
  15   8   2     1288.90     1204.88    125.20 o 
  16   8   2     7371.82     6917.67    292.91 o 
  17   8   2      438.15      521.40    108.90 o 
 -17   9   2      134.89      173.96     65.61 o 
 -16   9   2       96.09       88.07     47.21 o 
 -15   9   2      311.59      296.82     68.26 o 
 -14   9   2     3106.74     2883.54    124.01 o 
 -13   9   2     3522.22     3514.97    144.61 o 
 -12   9   2    13516.09    13305.71    282.85 o 
 -11   9   2    13098.81    13052.05    273.84 o 
 -10   9   2     8684.12     8477.46    204.08 o 
  -9   9   2    10637.97    10309.62    241.17 o 
  -8   9   2    14686.75    14426.52    280.36 o 
  -7   9   2    11282.48    11149.82    204.42 o 
  -6   9   2    21892.22    21533.49    325.87 o 
  -5   9   2    19647.28    20513.17    592.66 o 
  -4   9   2    15013.77    15123.66    248.49 o 
  -3   9   2    26340.09    26308.17    376.11 o 
  -2   9   2     4706.19     4597.17    114.09 o 
  -1   9   2     1476.12     1412.75     55.87 o 
   0   9   2      906.46      906.17     46.81 o 
   1   9   2     3365.09     3472.25     85.97 o 
   2   9   2      203.95      194.55     27.20 o 
   3   9   2       46.99       53.52     23.44 o 
   4   9   2     2879.14     2953.23     84.50 o 
   5   9   2     9973.40    10100.72    189.77 o 
   6   9   2     6948.36     7253.89    161.18 o 
   7   9   2     4996.14     5095.07    127.30 o 
   8   9   2    14195.47    13792.27    274.95 o 
   9   9   2     5526.86     5532.85    157.91 o 
  10   9   2    15891.21    15726.19    309.47 o 
  11   9   2     3750.44     3725.27    206.84 o 
  12   9   2     5158.74     5205.03    192.80 o 
  13   9   2     4469.73     4252.07    175.46 o 
  14   9   2     4822.76     4931.29    194.48 o 
  15   9   2     5779.76     5800.37    215.95 o 
  16   9   2     2154.29     2410.74    183.96 o 
 -16  10   2       39.13       19.57     45.72 o 
 -15  10   2    41948.13    41326.69    701.83 o 
 -14  10   2      474.54      454.24     65.63 o 
 -13  10   2    20653.78    20266.01    389.85 o 
 -12  10   2      866.14      848.88     79.22 o 
 -11  10   2    34003.89    33081.37    547.62 o 
 -10  10   2     1325.97     1293.07     85.29 o 
  -9  10   2     3545.35     3307.68    122.27 o 
  -8  10   2     2198.02     2112.46    107.69 o 
  -7  10   2     1896.16     1836.78     79.68 o 
  -6  10   2       18.81       64.64     30.72 o 
  -5  10   2     8034.50     8337.51    173.64 o 
  -4  10   2      107.03       83.00     30.36 o 
  -3  10   2    17369.79    17739.68    285.17 o 
  -2  10   2      268.86      290.12     39.42 o 
  -1  10   2    42720.53    42169.54    562.64 o 
   0  10   2       85.35       94.57     29.95 o 
   1  10   2    58569.06    57896.59    668.99 o 
   2  10   2       37.57       81.89     34.47 o 
   3  10   2    77147.32    77635.73   1107.86 o 
   4  10   2      926.49      941.82     63.28 o 
   5  10   2    48751.03    49194.26    648.37 o 
   6  10   2       12.17       41.50     28.97 o 
   7  10   2    18999.31    18718.37    471.13 o 
   8  10   2     1580.56     1509.45     87.66 o 
   9  10   2     5840.96     5631.20    165.51 o 
  10  10   2     1111.46     1064.87     81.92 o 
  11  10   2     2283.08     2379.71    122.85 o 
  12  10   2     5098.03     4625.12    186.48 o 
  13  10   2     3792.04     4175.87    180.85 o 
  14  10   2     2529.96     2539.47    149.44 o 
  15  10   2     3799.95     3908.91    181.15 o 
 -15  11   2        9.76       36.18     46.99 o 
 -14  11   2     4258.31     4375.33    163.10 o 
 -13  11   2        5.46      -11.50     39.48 o 
 -12  11   2     9437.37     9199.91    258.46 o 
 -11  11   2      283.88      244.96     51.32 o 
 -10  11   2    20969.27    20499.49    387.70 o 
  -9  11   2     2909.36     2708.50    117.15 o 
  -8  11   2    48978.11    48019.96    732.85 o 
  -7  11   2     3273.03     3198.88    121.48 o 
  -6  11   2    49319.39    47889.73    644.47 o 
  -5  11   2     2883.81     2885.35    101.51 o 
  -4  11   2    36749.14    37138.34    518.74 o 
  -3  11   2      911.61      841.22     62.45 o 
  -2  11   2    10120.39    10350.72    228.57 o 
  -1  11   2       11.75       24.57     27.24 o 
   0  11   2     2115.16     2193.71     86.21 o 
   1  11   2        2.01       59.04     33.89 o 
   2  11   2      231.16      236.70     44.78 o 
   3  11   2      169.17      124.39     35.31 o 
   4  11   2     2138.73     2173.06    101.09 o 
   5  11   2     1366.16     1349.97     72.96 o 
   6  11   2     9798.11    10122.10    204.83 o 
   7  11   2     4541.99     4492.21    147.36 o 
   8  11   2    10211.50    10197.63    240.70 o 
   9  11   2     3385.24     3348.06    131.71 o 
  10  11   2    23495.84    23109.28    425.81 o 
  11  11   2      473.12      438.18     98.73 o 
  12  11   2    21980.28    21892.85    491.62 o 
  13  11   2      386.96      542.46     85.31 o 
 -13  12   2     1404.04     1382.69    136.71 o 
 -12  12   2     6472.04     6399.26    198.55 o 
 -11  12   2     1687.00     1576.27    103.16 o 
 -10  12   2     7505.78     7168.57    205.15 o 
  -9  12   2      864.96      875.17     80.68 o 
  -8  12   2      337.48      370.89     59.64 o 
  -7  12   2       13.29       54.46     38.72 o 
  -6  12   2     1196.81     1303.75     77.50 o 
  -5  12   2     2769.75     2620.11    101.51 o 
  -4  12   2     6844.09     7144.23    169.16 o 
  -3  12   2       64.81       88.21     44.44 o 
  -2  12   2    28914.46    29189.40    622.13 o 
  -1  12   2       78.92       54.04     39.76 o 
   0  12   2    31225.12    29818.91   1080.29 o 
   1  12   2     2211.91     1920.60    149.18 o 
   2  12   2    17339.44    16860.10    329.91 o 
   3  12   2     3404.25     3177.54    123.88 o 
   4  12   2    20710.56    21132.65    390.43 o 
   5  12   2      565.98      603.00     59.28 o 
   6  12   2    10988.47    11217.12    286.18 o 
   7  12   2      233.27      179.36     48.18 o 
   8  12   2     5041.15     5112.35    166.31 o 
   9  12   2        1.72       63.66     45.77 o 
  10  12   2     2248.47     2433.56    146.42 o 
  11  12   2     2758.66     2661.48    157.28 o 
  12  12   2     1952.63     1706.45    131.94 o 
 -11  13   2    19474.65    19506.44    397.69 o 
 -10  13   2       62.25       68.33     48.04 o 
  -9  13   2    28950.94    29076.09    578.14 o 
  -8  13   2       71.15       88.18     47.65 o 
  -7  13   2    35741.80    35692.50    853.66 o 
  -6  13   2      190.85      193.11     50.56 o 
  -5  13   2    28617.68    28927.69    446.64 o 
  -4  13   2      129.20      126.00     42.54 o 
  -3  13   2    20542.64    20682.60    392.71 o 
  -2  13   2      585.76      485.64     65.61 o 
  -1  13   2     6848.40     7158.08    200.23 o 
   0  13   2     1873.06     1907.90    105.35 o 
   1  13   2      711.69     1064.35     99.67 o 
   2  13   2      837.76      795.24    102.13 o 
   3  13   2      195.43      280.27     58.25 o 
   4  13   2      748.42      768.36     75.44 o 
   5  13   2     3059.01     3251.70    132.64 o 
   6  13   2      438.78      498.14    100.21 o 
   7  13   2    14719.46    14841.05    319.30 o 
   8  13   2       23.05       87.64     50.59 o 
   9  13   2    25759.77    26984.79    579.33 o 
  10  13   2      282.21      362.12     83.06 o 
  -9  14   2      113.40       97.52     50.83 o 
  -8  14   2     1659.50     1589.26    107.89 o 
  -7  14   2     1175.61     1249.58     98.08 o 
  -6  14   2       41.72       61.69     52.77 o 
  -5  14   2       11.25       -4.37     43.32 o 
  -4  14   2      809.71      782.41     81.13 o 
  -3  14   2     3329.87     2966.57    131.93 o 
  -2  14   2     5510.92     5092.40    216.71 o 
  -1  14   2      257.61      240.38     57.32 o 
   0  14   2     4339.46     4367.82    161.53 o 
   1  14   2     3264.05     3243.76    138.18 o 
   2  14   2     2667.67     2626.77    204.46 o 
   3  14   2      594.33      607.66     86.42 o 
   4  14   2     2792.12     2780.42    129.75 o 
   5  14   2     1481.25     1580.02    123.05 o 
   6  14   2     1800.27     1792.02    184.08 o 
   7  14   2     2251.18     2396.26    230.26 o 
  -4  15   2     9268.05     9427.47    323.94 o 
  -3  15   2     1182.34     1082.19     96.02 o 
  -2  15   2     3407.90     3799.39    154.90 o 
  -1  15   2      396.90      326.49     64.04 o 
   0  15   2     2508.66     2434.56    129.02 o 
   1  15   2       59.19      118.12     52.72 o 
   2  15   2      273.86      319.38     65.65 o 
 -22   1   3     1071.40     1095.15    154.05 o 
 -21   1   3    11504.28    11717.48    402.70 o 
 -20   1   3     2024.93     2007.48    128.10 o 
 -19   1   3     4434.46     4420.23    177.29 o 
 -18   1   3     3253.99     3335.92    146.40 o 
 -17   1   3       24.43       53.54     36.84 o 
 -16   1   3     2559.71     2623.67    119.32 o 
 -15   1   3     3407.49     3635.12    133.25 o 
 -14   1   3      198.22      241.46     93.17 o 
 -13   1   3     1298.12     1322.88     69.40 o 
 -12   1   3    10961.02    11130.64    231.29 o 
 -11   1   3    13646.50    13215.19    393.15 o 
 -10   1   3    30472.99    32152.42    371.55 o 
  -9   1   3    66033.97    66981.87    786.48 o 
  -8   1   3      540.77      407.19     22.45 o 
  -7   1   3    51186.51    51216.83    555.12 o 
  -6   1   3     1982.83     1809.59     40.40 o 
  -5   1   3    50099.59    48948.20    524.82 o 
  -4   1   3     9285.63     9078.14    115.64 o 
  -3   1   3    58195.80    57537.30    667.83 o 
  -2   1   3    15860.62    15198.85    250.04 o 
  -1   1   3    58331.02    57848.01    607.40 o 
   0   1   3    18797.22    18836.00    322.55 o 
   1   1   3     8813.71     8984.27    124.36 o 
   2   1   3     4328.70     4644.51     76.32 o 
   3   1   3     4106.92     4444.57     67.76 o 
   4   1   3     1082.31     1047.61     31.87 o 
   5   1   3      246.14      408.06     54.05 o 
   6   1   3     2182.09     2448.64     54.63 o 
   7   1   3    10952.42    11456.08    247.54 o 
   8   1   3     3055.48     3186.95     69.81 o 
   9   1   3    31925.50    31824.08    376.66 o 
  10   1   3     1217.29     1238.10     95.18 o 
  11   1   3    22743.27    22361.54    318.55 o 
  12   1   3      791.01      752.01     78.67 o 
  13   1   3    11660.75    11968.83    236.40 o 
  14   1   3     4465.05     4695.91    136.39 o 
  15   1   3    23218.92    24460.97    413.86 o 
  16   1   3     2263.59     2468.23    240.18 o 
  17   1   3    16708.32    17707.25    395.64 o 
  18   1   3     6693.63     7422.35    340.23 o 
  19   1   3     8203.70     8735.62    324.62 o 
 -22   2   3     1368.38     1575.17    127.62 o 
 -21   2   3      270.86      331.31     90.74 o 
 -20   2   3    11563.00    11685.05    315.95 o 
 -19   2   3       22.29       60.66     59.21 o 
 -18   2   3    30425.05    30990.65    600.40 o 
 -17   2   3       11.10        6.89     66.81 o 
 -16   2   3    27476.09    26712.43    626.19 o 
 -15   2   3       21.92       25.01     38.38 o 
 -14   2   3    11880.11    12270.89    240.97 o 
 -13   2   3      290.18      303.52     66.81 o 
 -12   2   3     9499.05    10009.54    189.96 o 
 -11   2   3      297.85      327.10     31.77 o 
 -10   2   3     5761.24     5042.31    168.96 o 
  -9   2   3       39.65       47.93     17.92 o 
  -8   2   3    44203.49    49403.16    541.31 o 
  -7   2   3       20.90       82.14     14.93 o 
  -6   2   3    36607.09    38953.03    434.87 o 
  -5   2   3      101.14      167.63     25.33 o 
  -4   2   3     3855.61     4159.65     64.85 o 
  -3   2   3      351.25      356.23     17.00 o 
  -2   2   3    57057.50    59513.01    686.97 o 
  -1   2   3     1428.28     1500.99     32.31 o 
   0   2   3   486205.06   443025.19   7344.18 o 
   1   2   3     1122.62     1102.32     43.41 o 
   2   2   3     4324.55     5966.29     89.98 o 
   3   2   3        5.08       75.81     12.25 o 
   4   2   3      299.18      480.75     23.17 o 
   5   2   3       15.90       39.43     12.97 o 
   6   2   3    32329.61    33017.92    412.02 o 
   7   2   3      490.80      520.12     35.85 o 
   8   2   3    76455.18    79052.41    855.20 o 
   9   2   3     1814.19     1662.65     58.56 o 
  10   2   3    12800.11    12936.06    207.87 o 
  11   2   3     4462.87     4500.87    107.87 o 
  12   2   3      533.58      582.98     51.69 o 
  13   2   3     3800.95     3890.14    120.29 o 
  14   2   3     4033.27     4129.84    127.60 o 
  15   2   3     4296.94     4420.00    160.89 o 
  16   2   3     4421.09     4636.02    172.04 o 
  17   2   3      882.30      925.03     91.72 o 
  18   2   3     7508.81     7907.18    714.21 o 
  19   2   3       10.26      114.33    101.47 o 
 -21   3   3      339.99      303.76     71.78 o 
 -20   3   3     9296.10     9496.47    281.37 o 
 -19   3   3      150.24      257.92     82.15 o 
 -18   3   3     5536.19     5242.61    196.30 o 
 -17   3   3     2830.15     2618.17    133.21 o 
 -16   3   3      273.08      233.90     55.54 o 
 -15   3   3     2134.57     2152.27    160.33 o 
 -14   3   3    10379.47    10716.96    424.58 o 
 -13   3   3     4940.95     5049.86    134.55 o 
 -12   3   3     7904.71     8031.08    296.99 o 
 -11   3   3       88.25      139.41     25.04 o 
 -10   3   3    16984.66    16219.77    237.98 o 
  -9   3   3    10719.83    11619.44    183.45 o 
  -8   3   3    75630.32    76092.08    888.27 o 
  -7   3   3     7843.63     8292.74    167.77 o 
  -6   3   3    98422.52    96204.38   1246.20 o 
  -5   3   3      711.84      915.74     36.94 o 
  -4   3   3    59039.87    56453.68    669.74 o 
  -3   3   3        9.29       83.97     31.48 o 
  -2   3   3    22296.62    21978.00    252.29 o 
  -1   3   3      155.49      234.47     15.56 o 
   0   3   3     2659.21     2593.44     48.90 o 
   1   3   3      256.89      315.24     19.58 o 
   2   3   3     5960.96     5940.84    109.07 o 
   3   3   3     4423.29     4155.60    127.99 o 
   4   3   3     5474.02     5763.97    100.96 o 
   5   3   3     1192.57     1134.50     41.00 o 
   6   3   3    26805.01    26607.67    343.37 o 
   7   3   3    12412.94    13126.10    179.43 o 
   8   3   3    14665.63    14272.75    211.29 o 
   9   3   3    11684.27    11797.57    194.10 o 
  10   3   3    15370.51    15374.71    273.33 o 
  11   3   3     5670.34     5490.30    124.21 o 
  12   3   3    25226.70    25394.71    408.79 o 
  13   3   3      422.75      574.60     57.45 o 
  14   3   3    29992.66    30535.47    566.41 o 
  15   3   3       59.92       55.85     41.64 o 
  16   3   3    13213.75    13497.65    324.87 o 
  17   3   3      543.53      538.95     97.07 o 
  18   3   3     5314.20     5127.86    240.42 o 
  19   3   3      974.91     1073.49    192.38 o 
 -21   4   3     6992.73     7101.39    305.21 o 
 -20   4   3      287.89      271.43     72.93 o 
 -19   4   3    17408.26    17437.46    489.24 o 
 -18   4   3      230.46      226.50     80.44 o 
 -17   4   3    43409.50    43020.86    786.81 o 
 -16   4   3       13.34       22.56     41.16 o 
 -15   4   3    95880.59    92145.06   1477.09 o 
 -14   4   3     1215.78     1126.49     88.33 o 
 -13   4   3    55690.75    56222.75    803.93 o 
 -12   4   3      237.59      237.35     37.90 o 
 -11   4   3    35046.90    34729.39    521.40 o 
 -10   4   3      323.40      295.46     36.21 o 
  -9   4   3    22859.06    22182.32    426.60 o 
  -8   4   3      578.53      546.83     25.01 o 
  -7   4   3    35035.14    35533.45    450.37 o 
  -6   4   3       58.07       52.51     19.86 o 
  -5   4   3    16571.93    19018.83    261.48 o 
  -4   4   3       97.28      114.54     20.85 o 
  -3   4   3     4380.27     4607.96    145.26 o 
  -2   4   3      736.39      775.22     27.99 o 
  -1   4   3    44147.43    45467.23    962.25 o 
   0   4   3      532.00      602.16     25.71 o 
   1   4   3    72579.37    70967.39    823.93 o 
   2   4   3       92.31      136.65     19.81 o 
   3   4   3   287071.53   276048.00   2838.02 o 
   4   4   3      343.98      343.56     25.06 o 
   5   4   3   193174.55   194841.02   2203.38 o 
   6   4   3      580.42      512.72     30.15 o 
   7   4   3    34855.39    33559.54    393.82 o 
   8   4   3     2016.88     2249.87    105.19 o 
   9   4   3    32569.65    33102.86    440.16 o 
  10   4   3     6450.16     6588.76    137.01 o 
  11   4   3     3363.97     3235.67     95.19 o 
  12   4   3     6943.12     7052.89    151.69 o 
  13   4   3       36.95      146.40     46.00 o 
  14   4   3     5146.53     5133.05    196.05 o 
  15   4   3     8276.85     8249.79    292.81 o 
  16   4   3     2459.47     2379.26    161.07 o 
  17   4   3     9930.67    10634.57    536.52 o 
  18   4   3     2340.42     2126.27    193.99 o 
  19   4   3    13808.40    14757.58    464.83 o 
 -21   5   3     4126.45     3696.45    184.35 o 
 -20   5   3     6500.42     6217.96    234.58 o 
 -19   5   3     3290.72     3310.69    165.55 o 
 -18   5   3     5578.48     5719.23    212.07 o 
 -17   5   3     4789.20     4328.64    176.96 o 
 -16   5   3     2090.49     1913.03    125.15 o 
 -15   5   3        6.45      -20.07     34.96 o 
 -14   5   3      339.82      427.21     51.58 o 
 -13   5   3     1815.44     1674.90     84.13 o 
 -12   5   3    14585.30    14327.15    270.66 o 
 -11   5   3     5846.90     5801.52    213.66 o 
 -10   5   3    18869.78    18267.00    312.31 o 
  -9   5   3    12670.58    12239.10    238.26 o 
  -8   5   3    17208.33    16527.58    243.48 o 
  -7   5   3    16077.52    15230.29    227.28 o 
  -6   5   3    44274.48    44531.59    555.09 o 
  -5   5   3    46507.67    46386.89    574.21 o 
  -4   5   3    16008.43    15845.43    353.88 o 
  -3   5   3    40827.41    40720.50    498.74 o 
  -2   5   3    34574.02    34963.17    397.19 o 
  -1   5   3    10925.92    10122.85    141.41 o 
   0   5   3    30591.09    32176.96    367.81 o 
   1   5   3     3663.70     3670.24     72.72 o 
   2   5   3     2809.33     3118.14     96.55 o 
   3   5   3     1482.71     1546.04     45.85 o 
   4   5   3    12198.55    11946.31    182.82 o 
   5   5   3     3990.85     3898.91     79.06 o 
   6   5   3    15915.31    15170.23    205.29 o 
   7   5   3    16414.86    16613.47    222.86 o 
   8   5   3    21284.20    21013.87    272.23 o 
   9   5   3    14951.02    14861.62    236.51 o 
  10   5   3    28343.71    29249.27    405.85 o 
  11   5   3    23194.51    22924.11    338.88 o 
  12   5   3    25774.56    25560.34    450.60 o 
  13   5   3    11419.52    11533.41    284.14 o 
  14   5   3     5344.25     5391.54    256.89 o 
  15   5   3    11243.82    11128.24    426.32 o 
  16   5   3     8691.36     8122.11    303.06 o 
  17   5   3     1395.34     1387.75    139.24 o 
  18   5   3     3027.94     3034.13    193.34 o 
 -20   6   3    28259.71    28301.44    607.34 o 
 -19   6   3        1.35       35.50     53.61 o 
 -18   6   3    33242.18    31688.71    639.46 o 
 -17   6   3       24.03       24.55     52.10 o 
 -16   6   3    29165.31    28436.52    572.38 o 
 -15   6   3       21.86       64.98     43.19 o 
 -14   6   3    41417.78    41442.54    637.87 o 
 -13   6   3     1472.00     1449.81     81.96 o 
 -12   6   3    75968.36    73459.55   1026.61 o 
 -11   6   3     1402.84     1343.59     97.62 o 
 -10   6   3    43930.09    42825.43    631.20 o 
  -9   6   3       44.95       39.85     27.22 o 
  -8   6   3     7232.46     6964.35    150.79 o 
  -7   6   3     1372.81     1422.48     66.21 o 
  -6   6   3      183.50      260.15     31.43 o 
  -5   6   3      505.38      571.01     38.63 o 
  -4   6   3     9882.18    10359.79    147.55 o 
  -3   6   3      207.08      223.66     26.49 o 
  -2   6   3    43337.41    44888.11    758.32 o 
  -1   6   3     1725.42     1717.32    132.29 o 
   0   6   3    42135.65    39733.93    453.63 o 
   1   6   3      561.95      536.43     30.79 o 
   2   6   3    74314.50    73285.46    865.69 o 
   3   6   3      374.95      365.78     34.28 o 
   4   6   3   142333.80   140891.84   1554.62 o 
   5   6   3       17.05       66.73     20.31 o 
   6   6   3    73627.95    73765.22    810.20 o 
   7   6   3     1121.65     1077.92     46.36 o 
   8   6   3    37831.70    39053.59    496.59 o 
   9   6   3     7045.75     6943.47    143.69 o 
  10   6   3      906.66     1090.95    144.50 o 
  11   6   3     5883.12     5881.75    157.80 o 
  12   6   3     2343.64     2395.82    120.03 o 
  13   6   3     5053.25     4789.76    172.53 o 
  14   6   3     1253.03     1192.91    101.83 o 
  15   6   3     4292.64     4263.23    370.99 o 
  16   6   3     6786.12     6959.59    283.59 o 
  17   6   3     5375.55     5373.28    254.54 o 
  18   6   3    16149.35    16047.80    493.59 o 
 -19   7   3     5878.22     5798.61    227.48 o 
 -18   7   3       88.78      128.39     59.90 o 
 -17   7   3     1952.20     1899.14    129.75 o 
 -16   7   3       14.68       83.74     47.76 o 
 -15   7   3       36.51       41.49     47.70 o 
 -14   7   3       54.52       33.59     33.76 o 
 -13   7   3     4417.40     4320.63    138.87 o 
 -12   7   3      446.75      449.24     54.00 o 
 -11   7   3    12553.49    12331.58    250.28 o 
 -10   7   3      419.59      435.64     61.40 o 
  -9   7   3    25928.38    25395.85    412.83 o 
  -8   7   3      114.74      209.80     31.82 o 
  -7   7   3    57788.02    56423.80    706.23 o 
  -6   7   3     1047.36     1169.58     61.29 o 
  -5   7   3    80263.66    78799.35    951.38 o 
  -4   7   3      634.10      568.72     41.93 o 
  -3   7   3    65488.22    64462.06    711.56 o 
  -2   7   3     1372.60     1521.65     64.14 o 
  -1   7   3    41277.53    41164.89    519.78 o 
   0   7   3     2454.32     2648.31     66.42 o 
   1   7   3    28750.02    29278.90    354.54 o 
   2   7   3     6653.72     6867.94    118.89 o 
   3   7   3      585.55      669.66     37.22 o 
   4   7   3      839.40     1001.61     51.43 o 
   5   7   3     6256.27     6377.79    116.64 o 
   6   7   3     1657.97     1557.47     89.35 o 
   7   7   3    26646.08    25858.05    329.68 o 
   8   7   3     3199.91     3318.38     94.48 o 
   9   7   3    22207.79    22096.33    375.47 o 
  10   7   3     6070.07     6172.72    162.25 o 
  11   7   3    32816.07    32850.82    612.53 o 
  12   7   3     3966.19     3747.25    153.87 o 
  13   7   3    49496.12    46685.71    828.03 o 
  14   7   3      412.61      385.95     79.93 o 
  15   7   3    15118.98    14830.80    738.31 o 
  16   7   3      508.78      504.32    120.07 o 
  17   7   3    10176.63    10085.90    369.95 o 
 -19   8   3     8322.79     8302.06    282.58 o 
 -18   8   3      669.09      777.10    152.98 o 
 -17   8   3     7630.26     7437.51    250.90 o 
 -16   8   3      983.00      849.77     97.01 o 
 -15   8   3     5052.76     4990.68    174.30 o 
 -14   8   3     1486.97     1378.55     89.57 o 
 -13   8   3    23895.46    22798.31    407.28 o 
 -12   8   3     2289.20     2077.75     99.43 o 
 -11   8   3    19515.11    18139.16    729.08 o 
 -10   8   3     2597.14     2512.77    101.52 o 
  -9   8   3    22928.79    22812.59    387.74 o 
  -8   8   3     2776.83     2778.95     89.14 o 
  -7   8   3      381.97      400.01     41.96 o 
  -6   8   3      136.77      162.71     30.49 o 
  -5   8   3     3366.98     4041.77    107.54 o 
  -4   8   3     3823.43     3944.46    102.56 o 
  -3   8   3      281.14      264.82     34.53 o 
  -2   8   3     2613.67     2457.56     78.37 o 
  -1   8   3    11814.87    11627.18    219.88 o 
   0   8   3     2155.91     2305.71     67.07 o 
   1   8   3    24290.04    23655.81    312.15 o 
   2   8   3     1339.82     1300.44     51.92 o 
   3   8   3    42395.93    42899.52    503.47 o 
   4   8   3       94.19      114.58     36.00 o 
   5   8   3    44225.90    43706.82    515.90 o 
   6   8   3       97.97      136.93     27.98 o 
   7   8   3    16410.73    16634.47    310.24 o 
   8   8   3       15.88       90.39     54.67 o 
   9   8   3     2598.79     2848.25    107.93 o 
  10   8   3       25.68       28.74     33.56 o 
  11   8   3     1186.58     1305.77     98.64 o 
  12   8   3      350.72      214.04     92.11 o 
  13   8   3      116.34      112.88     52.44 o 
  14   8   3     1614.52     1500.70    112.97 o 
  15   8   3      984.35      917.86    121.75 o 
  16   8   3     3262.85     3422.12    206.43 o 
 -18   9   3     2506.30     2685.99    191.45 o 
 -17   9   3       28.19       52.22     54.48 o 
 -16   9   3       16.15      -13.49     39.82 o 
 -15   9   3      381.55      317.83     55.07 o 
 -14   9   3     4664.60     4506.06    154.75 o 
 -13   9   3     2451.77     2313.12    111.86 o 
 -12   9   3     6595.30     6345.24    179.56 o 
 -11   9   3     3274.34     3271.81    156.73 o 
 -10   9   3    14105.52    13873.49    280.86 o 
  -9   9   3     2393.14     2176.41     97.00 o 
  -8   9   3    39537.61    38151.45    587.00 o 
  -7   9   3     4661.49     4550.88    118.97 o 
  -6   9   3    33788.61    33652.28    466.12 o 
  -5   9   3     7636.59     7275.70    170.53 o 
  -4   9   3    35729.20    33783.84    838.04 o 
  -3   9   3     6998.45     6750.81    144.97 o 
  -2   9   3    39882.42    38186.91   1134.52 o 
  -1   9   3     1561.87     1479.13     91.76 o 
   0   9   3    21445.45    21593.20    288.30 o 
   1   9   3      421.98      516.03     43.25 o 
   2   9   3     2329.45     2568.20    115.60 o 
   3   9   3     3325.23     3304.00     86.04 o 
   4   9   3     3133.16     3377.62     87.96 o 
   5   9   3       53.36       19.89     26.46 o 
   6   9   3      451.02      477.16     65.07 o 
   7   9   3      794.98      843.07     64.54 o 
   8   9   3    18336.45    18244.35    335.81 o 
   9   9   3       80.30      117.28     40.10 o 
  10   9   3    21882.99    19666.22   1065.91 o 
  11   9   3      290.65      314.61     66.36 o 
  12   9   3    16295.21    16205.38    397.64 o 
  13   9   3     1911.16     1935.84    127.62 o 
  14   9   3    15198.32    15581.59    385.42 o 
  15   9   3     2657.37     2455.69    166.81 o 
 -16  10   3       24.90      114.89     85.09 o 
 -15  10   3     3810.78     3740.78    149.77 o 
 -14  10   3      193.39      167.36     50.49 o 
 -13  10   3      805.80      812.94     78.48 o 
 -12  10   3     3622.91     3354.92    149.05 o 
 -11  10   3     1710.05     1614.09     95.07 o 
 -10  10   3     7136.50     7293.73    229.10 o 
  -9  10   3      843.92      782.85     84.56 o 
  -8  10   3      403.73      418.47     55.13 o 
  -7  10   3      563.09      587.43     53.24 o 
  -6  10   3      606.01      783.42     67.12 o 
  -5  10   3        3.79       57.39     29.58 o 
  -4  10   3       86.08      128.83     32.78 o 
  -3  10   3     1694.57     1669.72     75.02 o 
  -2  10   3        0.27       41.30     28.24 o 
  -1  10   3     3056.97     3013.87     96.88 o 
   0  10   3      696.05      757.05     53.19 o 
   1  10   3     5077.98     4935.28    112.13 o 
   2  10   3      933.82     1083.92     77.29 o 
   3  10   3     4529.74     4505.35    107.28 o 
   4  10   3     5435.02     5747.73    159.09 o 
   5  10   3     1875.18     1891.61     79.67 o 
   6  10   3      334.29      361.06     58.12 o 
   7  10   3      978.30     1038.98     89.20 o 
   8  10   3       70.58       96.09     39.76 o 
   9  10   3     1538.57     1635.36    135.64 o 
  10  10   3     1317.91     1293.15    106.32 o 
  11  10   3      916.94      937.49     97.15 o 
  12  10   3       25.37       19.80     50.83 o 
  13  10   3      336.15      324.83     73.84 o 
  14  10   3      531.64      489.34     82.75 o 
 -15  11   3      132.87      158.27     53.61 o 
 -14  11   3     1139.64     1045.51     92.80 o 
 -13  11   3      140.56        7.12     44.80 o 
 -12  11   3     2682.33     2563.04    121.81 o 
 -11  11   3     3699.02     3633.62    139.81 o 
 -10  11   3     2974.82     2943.63    123.56 o 
  -9  11   3     5006.81     5100.83    160.03 o 
  -8  11   3     9673.96     9184.86    222.20 o 
  -7  11   3     4958.89     4998.04    154.14 o 
  -6  11   3    14874.94    14345.02    258.40 o 
  -5  11   3    11323.39    11506.97    221.75 o 
  -4  11   3    13479.19    13143.95    270.38 o 
  -3  11   3     7575.41     7342.90    288.15 o 
  -2  11   3    10907.82    10582.29    207.15 o 
  -1  11   3     4151.36     4382.82    179.00 o 
   0  11   3     3069.06     3155.49    102.98 o 
   1  11   3     2653.60     2795.74    110.49 o 
   2  11   3       22.27       32.03     33.86 o 
   3  11   3     5562.75     5358.51    136.64 o 
   4  11   3      407.07      387.12     46.36 o 
   5  11   3      331.21      329.34     45.56 o 
   6  11   3      222.82      241.19     48.01 o 
   7  11   3     1153.71     1045.89     79.18 o 
   8  11   3     1004.67     1027.56     97.83 o 
   9  11   3      516.37      503.54     79.28 o 
  10  11   3     3462.96     3440.51    260.95 o 
  11  11   3     2416.63     2470.18    146.45 o 
  12  11   3     8808.32     8755.88    278.12 o 
  13  11   3     3497.60     3651.94    388.27 o 
 -13  12   3    13882.68    14185.36    323.55 o 
 -12  12   3      481.85      495.00     71.79 o 
 -11  12   3    11107.46    10490.05    259.12 o 
 -10  12   3      818.29      714.97     75.50 o 
  -9  12   3     2946.21     2754.45    121.00 o 
  -8  12   3       38.24       32.70     37.74 o 
  -7  12   3       88.31      103.39     44.10 o 
  -6  12   3      645.84      707.15     63.73 o 
  -5  12   3     2448.27     2419.04    110.59 o 
  -4  12   3       50.86       40.57     34.12 o 
  -3  12   3      130.19      261.85     56.92 o 
  -2  12   3      281.03      228.45     43.90 o 
  -1  12   3     1399.32     1508.11    132.34 o 
   0  12   3     1954.06     1857.32    103.45 o 
   1  12   3    22682.60    22839.08    411.34 o 
   2  12   3     3457.36     3486.17    131.66 o 
   3  12   3    18823.61    18968.66    360.74 o 
   4  12   3     2146.96     2133.90    106.60 o 
   5  12   3    18586.10    18488.96    315.90 o 
   6  12   3     4480.83     4595.03    153.40 o 
   7  12   3    12089.94    13056.89    338.75 o 
   8  12   3     4128.32     4069.12    266.31 o 
   9  12   3     2329.64     2358.71    144.17 o 
  10  12   3     1414.64     1481.14    122.67 o 
  11  12   3       98.98      138.19     62.11 o 
 -11  13   3     4574.96     4614.02    171.29 o 
 -10  13   3      397.78      427.19     68.59 o 
  -9  13   3     7335.72     7283.98    228.57 o 
  -8  13   3     2358.79     2268.56    148.58 o 
  -7  13   3     5669.86     5461.31    175.53 o 
  -6  13   3       97.59      178.69     50.13 o 
  -5  13   3     3544.98     3492.34    132.79 o 
  -4  13   3     5726.41     5415.69    152.12 o 
  -3  13   3     8336.21     8102.22    215.60 o 
  -2  13   3      262.28      373.12     60.48 o 
  -1  13   3     3708.37     3415.20    136.39 o 
   0  13   3     3581.20     3571.69    139.14 o 
   1  13   3     1624.00     1482.10     96.16 o 
   2  13   3       27.07       87.74     43.09 o 
   3  13   3       17.06        9.86     40.25 o 
   4  13   3      690.47      765.59     76.56 o 
   5  13   3      542.44      439.81     76.38 o 
   6  13   3      580.64      604.71    136.14 o 
   7  13   3     1950.42     1954.80    133.57 o 
   8  13   3     3589.17     3361.18    170.00 o 
   9  13   3     5353.94     5643.45    222.44 o 
  -9  14   3       34.79       14.41     49.21 o 
  -8  14   3     3460.78     3537.57    150.31 o 
  -7  14   3       84.95      122.58     50.71 o 
  -6  14   3     1538.87     1611.89    105.15 o 
  -5  14   3       56.86       85.55     49.22 o 
  -4  14   3     3187.15     3416.13    143.14 o 
  -3  14   3       65.23       58.16     43.90 o 
  -2  14   3     9006.16     9603.78    247.02 o 
  -1  14   3      570.23      445.74     73.43 o 
   0  14   3    20972.27    21672.48    419.29 o 
   1  14   3      187.65      184.01     54.21 o 
   2  14   3    23535.94    24048.07    451.73 o 
   3  14   3      530.91      538.74     73.28 o 
   4  14   3    25669.84    26608.55    487.81 o 
   5  14   3     1488.30     1442.36    158.53 o 
   6  14   3    21793.26    23770.85    672.05 o 
  -3  15   3     8039.74     8241.05    235.18 o 
  -2  15   3       11.10       48.10     47.60 o 
  -1  15   3     7301.30     7807.56    227.87 o 
   0  15   3      348.00      291.56     63.37 o 
   1  15   3     2674.15     3022.72    143.03 o 
 -22   0   4     1800.33     2356.36    264.01 o 
 -21   0   4      108.57      109.74    105.60 o 
 -20   0   4    21814.63    22487.37    858.15 o 
 -19   0   4       21.35       86.78     98.26 o 
 -18   0   4    62317.04    63892.50   1306.56 o 
 -17   0   4       20.73       45.04     51.27 o 
 -16   0   4    48419.47    49447.73   1044.11 o 
 -15   0   4       27.56      109.66     67.72 o 
 -14   0   4    98485.06    99927.55   3035.90 o 
 -13   0   4      226.82      255.82     53.02 o 
 -12   0   4    88949.90    89236.85   2347.18 o 
 -11   0   4      137.91      205.19     32.25 o 
 -10   0   4    89425.94    91370.41   1384.57 o 
  -9   0   4      104.92      225.65     62.82 o 
  -8   0   4      356.16      402.31     67.34 o 
  -7   0   4        7.97       47.07     50.92 o 
  -6   0   4     1767.75     2053.40     67.77 o 
  -5   0   4     1254.09     1215.63     86.10 o 
  -4   0   4    14330.86    13777.24    244.02 o 
  -3   0   4     3375.30     3398.99     84.62 o 
  -2   0   4   132019.20   138144.44   2789.93 o 
  -1   0   4     3294.07     3487.42     78.16 o 
   0   0   4     9590.46    10808.12    407.73 o 
   1   0   4     6021.63     6210.53    378.34 o 
   2   0   4   145168.94   142427.19   2316.18 o 
   3   0   4     3055.92     3044.67     76.70 o 
   4   0   4    86160.33    82951.58   1517.82 o 
   5   0   4       50.23       11.92     37.12 o 
   6   0   4    60911.04    57200.22   1028.69 o 
   7   0   4     3517.25     3680.73    104.73 o 
   8   0   4   111912.98   112299.52   2548.00 o 
   9   0   4     4548.37     4562.43    130.73 o 
  10   0   4    46304.56    46172.16    751.85 o 
  11   0   4     3265.45     3425.14    145.77 o 
  12   0   4    17068.63    17436.55    429.26 o 
  13   0   4     3382.31     3594.28    162.99 o 
  14   0   4     3502.07     3100.64    231.87 o 
  15   0   4    10575.59    10673.42    477.98 o 
  16   0   4     9574.29     9968.62    474.30 o 
  17   0   4     5560.25     5796.32    355.84 o 
  18   0   4     9392.04    10500.78    512.41 o 
  19   0   4     4016.93     3768.71    298.45 o 
 -22   1   4     2160.68     1587.89    351.71 o 
 -21   1   4    17484.06    17576.45    523.39 o 
 -20   1   4     5552.56     5824.74    227.04 o 
 -19   1   4    10893.55    10829.32    291.93 o 
 -18   1   4     5934.27     6302.91    207.13 o 
 -17   1   4     2187.43     2208.71    117.54 o 
 -16   1   4       10.95      107.30     41.65 o 
 -15   1   4     6363.03     6681.11    191.59 o 
 -14   1   4      471.33      536.03    108.82 o 
 -13   1   4      253.12      362.65     42.58 o 
 -12   1   4     3385.68     3421.59     87.30 o 
 -11   1   4     8385.43     8430.46    148.46 o 
 -10   1   4     9688.29    10412.29    147.60 o 
  -9   1   4    70311.65    72430.16    780.68 o 
  -8   1   4       73.74      170.46     19.98 o 
  -7   1   4    41978.95    42414.84    469.24 o 
  -6   1   4    11122.49    11410.71    161.64 o 
  -5   1   4    36284.32    36103.10    435.09 o 
  -4   1   4     7177.31     6953.77    106.08 o 
  -3   1   4    45772.34    43162.50   1833.16 o 
  -2   1   4      882.06      842.87     24.86 o 
  -1   1   4    79614.73    79822.73    911.68 o 
   0   1   4     6472.28     6922.68    106.16 o 
   1   1   4     4210.21     4169.81     88.60 o 
   2   1   4     1733.09     1889.17     52.18 o 
   3   1   4     1932.10     2048.96     59.17 o 
   4   1   4      603.68      689.68     28.89 o 
   5   1   4       33.80      116.31     25.35 o 
   6   1   4    16460.25    16471.57    208.78 o 
   7   1   4    19955.26    20250.51    252.79 o 
   8   1   4    12288.74    12123.68    172.24 o 
   9   1   4    46889.75    46408.50    529.25 o 
  10   1   4    11343.92    11686.05    175.34 o 
  11   1   4    39040.38    38858.82    507.90 o 
  12   1   4     5924.41     6113.04    235.14 o 
  13   1   4    20662.80    21004.37    416.55 o 
  14   1   4     3200.51     3231.03    166.23 o 
  15   1   4    26122.73    26192.02    630.67 o 
  16   1   4     7896.55     8178.83    295.76 o 
  17   1   4     7484.13     7375.54    285.87 o 
  18   1   4      159.60      107.36     92.06 o 
  19   1   4     4272.05     4503.10    231.24 o 
 -22   2   4       67.60       53.37     85.40 o 
 -21   2   4     2225.97     2258.42    142.03 o 
 -20   2   4       10.30      -27.43     59.06 o 
 -19   2   4    13117.90    12852.67    327.77 o 
 -18   2   4       12.28       65.85    105.15 o 
 -17   2   4    39612.76    38993.11    717.54 o 
 -16   2   4      678.93      597.42     74.41 o 
 -15   2   4    69780.27    69794.75   1735.64 o 
 -14   2   4      179.11      135.19     35.86 o 
 -13   2   4    67141.55    67094.88    928.66 o 
 -12   2   4     1137.09     1176.72     55.27 o 
 -11   2   4    49840.87    50020.49    784.51 o 
 -10   2   4      499.70      537.19     31.42 o 
  -9   2   4    64880.42    68382.03    739.66 o 
  -8   2   4       29.41       58.35     14.79 o 
  -7   2   4     1069.43      879.09     32.20 o 
  -6   2   4      400.97      359.91     21.90 o 
  -5   2   4       61.59      177.57     40.71 o 
  -4   2   4      199.33      182.58     15.19 o 
  -3   2   4     6934.80     7560.30    141.06 o 
  -2   2   4      805.49      846.71     25.92 o 
  -1   2   4     8631.79     9738.99    133.81 o 
   0   2   4    10699.51    10682.02    134.09 o 
   1   2   4   323449.53   308155.34   3601.47 o 
   2   2   4     1371.97     1395.11     33.82 o 
   3   2   4    79453.97    75706.61    803.11 o 
   4   2   4       21.51       59.39     15.37 o 
   5   2   4    86020.91    84924.69    903.52 o 
   6   2   4        5.96       76.14     21.13 o 
   7   2   4    34953.09    35036.22    404.44 o 
   8   2   4      138.30      206.24     35.80 o 
   9   2   4    45573.92    46199.44    528.67 o 
  10   2   4      366.86      410.97     38.53 o 
  11   2   4    26837.53    27988.27    388.03 o 
  12   2   4     2748.78     2821.76    165.21 o 
  13   2   4     2816.99     3010.52    125.15 o 
  14   2   4     4216.80     4211.67    154.39 o 
  15   2   4      541.48      604.20     98.72 o 
  16   2   4     4606.48     4581.01    458.69 o 
  17   2   4     4528.57     4707.04    226.04 o 
  18   2   4     4546.54     4399.79    226.01 o 
  19   2   4    14826.52    14440.29    646.03 o 
 -21   3   4       22.82       26.39     55.55 o 
 -20   3   4    15216.00    14972.36    458.43 o 
 -19   3   4       40.91       83.61     52.21 o 
 -18   3   4    15645.09    14645.69    414.21 o 
 -17   3   4     1404.71     1198.99     99.96 o 
 -16   3   4     1238.49     1342.10    105.41 o 
 -15   3   4      293.09      306.72     55.40 o 
 -14   3   4      203.61      262.12     64.95 o 
 -13   3   4      596.45      581.21     50.65 o 
 -12   3   4     8122.71     8206.74    178.54 o 
 -11   3   4        5.41       39.98     19.82 o 
 -10   3   4    13408.53    12723.76    263.76 o 
  -9   3   4     1251.97     1301.39     41.60 o 
  -8   3   4    52570.29    53343.56    586.52 o 
  -7   3   4     5791.67     6057.92     95.57 o 
  -6   3   4    68788.62    66872.38    978.84 o 
  -5   3   4      507.97      548.76     36.37 o 
  -4   3   4    63206.74    61450.06    721.54 o 
  -3   3   4      367.81      417.34     20.87 o 
  -2   3   4    36075.01    35327.61    391.77 o 
  -1   3   4      120.69      198.43     21.01 o 
   0   3   4     6214.22     6093.17     90.17 o 
   1   3   4    13242.10    12839.47    162.17 o 
   2   3   4    30008.03    30523.83    373.61 o 
   3   3   4    13807.27    14052.07    178.82 o 
   4   3   4     5006.31     5422.65     89.87 o 
   5   3   4    13197.51    13868.18    186.52 o 
   6   3   4      990.44      993.73     38.83 o 
   7   3   4     1557.96     1554.62     49.80 o 
   8   3   4    13534.93    13438.54    189.50 o 
   9   3   4      272.71      355.77     49.35 o 
  10   3   4    22358.42    22760.30    369.74 o 
  11   3   4      557.28      619.28     47.83 o 
  12   3   4    35951.57    36700.55    558.26 o 
  13   3   4        9.09       44.46     38.98 o 
  14   3   4    40683.38    41862.47    735.84 o 
  15   3   4      118.15      149.96     54.07 o 
  16   3   4     9656.40    10104.99    273.67 o 
  17   3   4     3180.97     3439.50    286.97 o 
  18   3   4    17994.97    19268.26    777.34 o 
 -21   4   4        7.93      111.88     76.13 o 
 -20   4   4      564.86      506.66     81.86 o 
 -19   4   4      259.03      322.67    135.25 o 
 -18   4   4      700.29      669.41     85.96 o 
 -17   4   4      343.79      289.45     62.06 o 
 -16   4   4     7820.65     7586.96    268.16 o 
 -15   4   4       66.70      118.36     60.95 o 
 -14   4   4    15436.90    15725.18    351.76 o 
 -13   4   4      701.15      797.15     60.94 o 
 -12   4   4     1052.55     1010.79     65.28 o 
 -11   4   4      212.04      257.58     38.12 o 
 -10   4   4      873.50      735.94     52.69 o 
  -9   4   4        2.40      146.11     24.57 o 
  -8   4   4    10844.46    11340.96    181.67 o 
  -7   4   4      354.01      447.42     33.67 o 
  -6   4   4     1062.13     1085.74     46.80 o 
  -5   4   4        1.33      -19.74     16.29 o 
  -4   4   4     5457.71     6013.68     93.93 o 
  -3   4   4      603.69      551.07     72.15 o 
  -2   4   4    14393.21    15311.23    192.68 o 
  -1   4   4     5653.44     5459.23     87.85 o 
   0   4   4      434.41      336.97     23.61 o 
   1   4   4     1145.97     1014.45     66.55 o 
   2   4   4     5833.36     6718.82    112.73 o 
   3   4   4     2256.86     2181.02     56.26 o 
   4   4   4    19153.54    19560.82    266.31 o 
   5   4   4     2596.10     2649.28     62.18 o 
   6   4   4    24462.91    25220.60    308.63 o 
   7   4   4      448.78      528.14     33.30 o 
   8   4   4     1828.42     1896.21     60.06 o 
   9   4   4       15.23       88.27     40.05 o 
  10   4   4     4337.34     4364.18    109.90 o 
  11   4   4     1477.44     1470.05     77.32 o 
  12   4   4        4.23        4.21     30.54 o 
  13   4   4     1080.90      940.60     79.82 o 
  14   4   4      787.66      700.26     75.54 o 
  15   4   4     2036.54     1883.87    114.42 o 
  16   4   4      178.45      531.59    151.29 o 
  17   4   4      206.04      203.86    111.57 o 
  18   4   4      421.89      583.58    157.03 o 
 -21   5   4    11040.62    10856.77    326.44 o 
 -20   5   4     4439.75     4543.65    199.47 o 
 -19   5   4     7431.91     7407.51    250.61 o 
 -18   5   4     2028.17     1912.64    128.52 o 
 -17   5   4    12264.73    11471.26    310.75 o 
 -16   5   4     2278.56     2008.83    167.43 o 
 -15   5   4     1640.74     1412.18    103.12 o 
 -14   5   4      249.82      286.67     56.84 o 
 -13   5   4     2045.07     1911.54     87.61 o 
 -12   5   4     2893.38     2746.24    100.97 o 
 -11   5   4     2653.57     2524.59     94.04 o 
 -10   5   4     1150.87     1131.54    108.95 o 
  -9   5   4    15154.42    14938.87    230.24 o 
  -8   5   4     9283.58     9226.55    172.68 o 
  -7   5   4    35105.31    34940.69    454.22 o 
  -6   5   4    26279.36    25822.58    349.61 o 
  -5   5   4    58642.46    59289.96    721.83 o 
  -4   5   4    22593.52    22351.42    294.88 o 
  -3   5   4    42221.15    41456.71    466.19 o 
  -2   5   4    25408.13    24886.90    296.81 o 
  -1   5   4    29580.74    28819.12    338.00 o 
   0   5   4    31226.44    30984.88    360.10 o 
   1   5   4    19811.02    19239.63    240.11 o 
   2   5   4    14798.63    14202.98    257.85 o 
   3   5   4    15786.25    15550.66    208.52 o 
   4   5   4      952.02     1005.10     72.21 o 
   5   5   4     3565.44     3776.57     79.74 o 
   6   5   4       58.48       73.53     21.90 o 
   7   5   4      219.31      378.28     31.50 o 
   8   5   4      432.92      434.70     34.21 o 
   9   5   4     6419.54     6503.82    137.43 o 
  10   5   4     5354.79     5588.12    173.70 o 
  11   5   4    19590.19    20147.18    349.87 o 
  12   5   4     8954.03     9096.48    206.69 o 
  13   5   4    13452.63    13918.87    278.17 o 
  14   5   4     6352.32     6368.17    378.34 o 
  15   5   4    14989.93    14383.42    426.52 o 
  16   5   4     5800.12     5758.12    290.18 o 
  17   5   4     9513.37     9747.20    351.57 o 
  18   5   4     5200.73     4923.93    355.38 o 
 -20   6   4      395.06      402.68     81.83 o 
 -19   6   4     1445.06     1313.87    118.79 o 
 -18   6   4     1232.68     1270.06    113.83 o 
 -17   6   4     9146.67     9540.32    450.55 o 
 -16   6   4      716.76      643.87     84.83 o 
 -15   6   4     5497.28     5601.88    163.26 o 
 -14   6   4      163.91      204.39     44.45 o 
 -13   6   4    10763.52    10383.79    226.97 o 
 -12   6   4      563.28      517.66     55.71 o 
 -11   6   4     3697.71     3747.01    119.74 o 
 -10   6   4      439.97      558.54     84.50 o 
  -9   6   4     1461.17     1516.63     73.14 o 
  -8   6   4     2647.24     2718.51     81.32 o 
  -7   6   4      314.63      295.06     33.24 o 
  -6   6   4      158.09      205.47     40.75 o 
  -5   6   4      377.64      355.18     34.77 o 
  -4   6   4        2.34       48.92     17.28 o 
  -3   6   4      455.52      388.09     34.23 o 
  -2   6   4      217.53      269.51     37.98 o 
  -1   6   4      724.66      785.02     35.62 o 
   0   6   4      172.00      215.88     24.52 o 
   1   6   4     6892.18     6953.62    115.23 o 
   2   6   4      287.09      295.78     26.18 o 
   3   6   4    16096.22    16126.35    250.00 o 
   4   6   4     6905.78     6764.63    117.76 o 
   5   6   4     9100.37     8886.12    143.40 o 
   6   6   4     4535.53     4422.70     93.15 o 
   7   6   4      892.09      932.60     45.37 o 
   8   6   4     2177.93     2106.68     65.86 o 
   9   6   4      508.38      547.09     51.98 o 
  10   6   4       20.62       41.02     31.78 o 
  11   6   4    10171.38    10326.40    252.13 o 
  12   6   4      717.10      736.17     79.20 o 
  13   6   4     5144.16     5330.28    187.67 o 
  14   6   4     1150.61      947.12    111.30 o 
  15   6   4      185.54      227.91     75.16 o 
  16   6   4      479.71      479.61     95.25 o 
  17   6   4     1805.90     1852.36    161.52 o 
 -19   7   4     5801.66     5609.51    250.63 o 
 -18   7   4      123.63      144.01     60.58 o 
 -17   7   4     3601.41     3485.63    165.57 o 
 -16   7   4       20.90       72.36     51.69 o 
 -15   7   4      993.54      941.87     77.36 o 
 -14   7   4      244.08      217.29     45.83 o 
 -13   7   4        9.18        1.00     31.99 o 
 -12   7   4     1261.71     1281.93     78.62 o 
 -11   7   4     7604.58     7612.90    185.27 o 
 -10   7   4       20.63       50.00     29.99 o 
  -9   7   4     8640.12     8245.11    186.84 o 
  -8   7   4        2.54       28.58     24.37 o 
  -7   7   4    14517.20    13901.62    228.18 o 
  -6   7   4      684.39      791.70     93.73 o 
  -5   7   4    48970.08    48237.67    654.86 o 
  -4   7   4     5504.01     5542.63    120.91 o 
  -3   7   4    36866.51    35686.18    420.74 o 
  -2   7   4     9153.05     8842.90    139.35 o 
  -1   7   4    29137.91    28231.47    344.39 o 
   0   7   4     4962.06     5251.18    135.59 o 
   1   7   4    21043.52    20903.37    270.25 o 
   2   7   4      112.46      147.69     22.76 o 
   3   7   4     4958.66     4945.58     99.54 o 
   4   7   4      286.34      201.81     27.07 o 
   5   7   4        3.31       48.55     21.35 o 
   6   7   4     2578.10     2688.66     74.06 o 
   7   7   4     8305.67     8041.57    142.34 o 
   8   7   4     6167.63     6475.95    261.56 o 
   9   7   4     6666.82     6516.10    164.28 o 
  10   7   4      387.37      485.78    112.03 o 
  11   7   4     6645.98     6565.93    477.79 o 
  12   7   4      533.85      441.36     69.59 o 
  13   7   4    17699.87    16950.24    439.33 o 
  14   7   4       18.65       40.43     53.24 o 
  15   7   4    12903.51    13108.93    416.62 o 
  16   7   4      475.37      408.58     93.83 o 
 -19   8   4      219.44      244.16     70.66 o 
 -18   8   4     9604.99     9754.51    301.92 o 
 -17   8   4      440.35      366.92     73.92 o 
 -16   8   4    24810.82    23824.41    516.47 o 
 -15   8   4      368.57      357.45     58.38 o 
 -14   8   4    43947.75    42380.23    666.55 o 
 -13   8   4      613.40      675.03     65.70 o 
 -12   8   4    49946.57    47453.41    719.92 o 
 -11   8   4     1834.13     1695.44     90.91 o 
 -10   8   4    33267.23    33332.54    609.88 o 
  -9   8   4      410.80      389.67     51.06 o 
  -8   8   4    12199.93    12502.38    219.32 o 
  -7   8   4       23.98       60.87     25.59 o 
  -6   8   4      179.26      230.72     34.43 o 
  -5   8   4      942.61      927.14     54.77 o 
  -4   8   4     5593.77     6020.92    132.69 o 
  -3   8   4     2450.76     2521.74     82.33 o 
  -2   8   4    10577.79    10860.05    226.26 o 
  -1   8   4      424.28      414.13     32.51 o 
   0   8   4     9468.95     9393.00    152.36 o 
   1   8   4      192.30      233.00     31.38 o 
   2   8   4    14074.87    13716.92    201.52 o 
   3   8   4        6.64        1.37     21.40 o 
   4   8   4    35705.16    33922.98    415.69 o 
   5   8   4     1640.97     1626.22     62.40 o 
   6   8   4    83401.40    83924.72    931.14 o 
   7   8   4     1531.00     1563.71     62.12 o 
   8   8   4    41434.77    42329.13    865.79 o 
   9   8   4     2865.50     2827.18    130.23 o 
  10   8   4    20988.75    20831.56    441.27 o 
  11   8   4     2477.92     2363.50    127.08 o 
  12   8   4     2395.97     2401.56    175.38 o 
  13   8   4     4830.84     4654.77    184.23 o 
  14   8   4       50.24       77.81     58.35 o 
  15   8   4     3918.47     4105.29    219.91 o 
  16   8   4     1044.39     1042.95    131.30 o 
 -18   9   4     2020.34     1720.27    138.44 o 
 -17   9   4      916.60      843.81    103.53 o 
 -16   9   4      562.77      591.42     72.79 o 
 -15   9   4        9.32       22.19     41.43 o 
 -14   9   4      274.06      187.61     50.42 o 
 -13   9   4      104.62       74.38     41.96 o 
 -12   9   4      100.84      139.66     43.46 o 
 -11   9   4     5444.26     5483.57    163.25 o 
 -10   9   4     8903.25     8053.59    199.70 o 
  -9   9   4     3497.74     3343.69    119.39 o 
  -8   9   4    13384.32    12833.60    313.84 o 
  -7   9   4    12964.85    12729.26    227.39 o 
  -6   9   4     8714.75     9008.16    179.51 o 
  -5   9   4     8081.15     7702.93    161.96 o 
  -4   9   4     6171.12     5887.11    136.31 o 
  -3   9   4     8650.33     8717.09    172.82 o 
  -2   9   4    11886.40    11548.13    207.07 o 
  -1   9   4      643.66      709.59     84.09 o 
   0   9   4     6188.61     6124.07    120.62 o 
   1   9   4      867.83     1058.93     51.11 o 
   2   9   4     2556.58     2607.89     75.90 o 
   3   9   4      667.05      813.09     82.84 o 
   4   9   4     3934.35     3913.07     95.97 o 
   5   9   4     2390.03     2443.87     76.30 o 
   6   9   4      149.73      164.20     34.51 o 
   7   9   4      448.52      403.84     64.15 o 
   8   9   4     6225.08     5696.52    245.71 o 
   9   9   4     8700.73     8723.36    282.67 o 
  10   9   4     9974.66     9895.06    302.40 o 
  11   9   4    11638.83    11087.02    306.08 o 
  12   9   4     6719.00     7120.72    233.17 o 
  13   9   4     8067.49     8716.63    288.77 o 
  14   9   4     6864.05     6888.97    257.17 o 
  15   9   4     5145.54     5195.62    256.45 o 
 -17  10   4    33060.14    32378.30    876.91 o 
 -16  10   4       95.28      145.19     53.31 o 
 -15  10   4    44078.74    44155.94    714.70 o 
 -14  10   4        0.73       -3.66     38.63 o 
 -13  10   4    41101.08    39976.12    648.68 o 
 -12  10   4     1127.77     1067.55     84.60 o 
 -11  10   4    36373.51    34938.24    572.83 o 
 -10  10   4       55.96       81.42     37.74 o 
  -9  10   4    19778.78    19532.09    362.64 o 
  -8  10   4       39.06       72.42     35.27 o 
  -7  10   4     7226.95     7429.03    165.96 o 
  -6  10   4      715.20      804.68     59.67 o 
  -5  10   4     1619.30     1701.15     79.39 o 
  -4  10   4     1626.71     1602.01     75.02 o 
  -3  10   4     2939.22     2918.96     96.41 o 
  -2  10   4     1336.47     1270.58     67.26 o 
  -1  10   4    16979.87    16926.90    338.50 o 
   0  10   4      248.28      261.24     39.65 o 
   1  10   4    36838.55    36852.73    506.43 o 
   2  10   4     1669.06     1540.75     64.28 o 
   3  10   4    58999.19    59875.82    695.70 o 
   4  10   4      700.59      716.86     54.49 o 
   5  10   4    37703.11    38021.00    525.36 o 
   6  10   4       43.85      111.50     52.40 o 
   7  10   4    48731.71    48078.72    850.90 o 
   8  10   4      157.31      189.66     56.99 o 
   9  10   4    32456.96    33205.52    644.45 o 
  10  10   4     2821.32     3007.48    227.82 o 
  11  10   4     8083.80     8382.57    261.59 o 
  12  10   4     5064.08     5274.11    294.94 o 
  13  10   4      336.31      382.76     77.25 o 
  14  10   4     3104.66     3248.88    178.01 o 
 -15  11   4      200.91      112.66     52.61 o 
 -14  11   4       47.03       33.11     44.65 o 
 -13  11   4       91.11       52.60     44.81 o 
 -12  11   4     6637.45     6356.75    254.42 o 
 -11  11   4      736.75      760.23     89.73 o 
 -10  11   4    13743.55    13404.15    291.32 o 
  -9  11   4      895.70      888.29     77.46 o 
  -8  11   4     9445.60     9585.62    229.44 o 
  -7  11   4     2389.39     2305.69    103.71 o 
  -6  11   4    33736.04    33315.21    496.42 o 
  -5  11   4     3462.56     3459.67    111.49 o 
  -4  11   4    31942.62    31391.28    457.30 o 
  -3  11   4     1704.22     1766.13     85.33 o 
  -2  11   4    44867.85    44951.46    609.17 o 
  -1  11   4      390.43      423.63     48.73 o 
   0  11   4    12863.38    13495.03    244.36 o 
   1  11   4      441.76      457.92     55.82 o 
   2  11   4       66.61       98.89     40.03 o 
   3  11   4      479.95      542.44     64.09 o 
   4  11   4     3157.61     3147.94    129.48 o 
   5  11   4     3866.12     3761.81    134.71 o 
   6  11   4     1705.09     1671.37    112.92 o 
   7  11   4     3313.43     3360.61    154.31 o 
   8  11   4     2465.52     2514.95    138.67 o 
   9  11   4     2202.01     2079.94    130.91 o 
  10  11   4    14742.70    14585.26    553.96 o 
  11  11   4     2937.56     2924.42    159.15 o 
  12  11   4    26733.17    27461.83    585.00 o 
 -13  12   4     1024.11     1023.28     93.12 o 
 -12  12   4     7874.75     8206.59    228.03 o 
 -11  12   4      483.59      341.94     61.32 o 
 -10  12   4     8385.93     8398.91    224.84 o 
  -9  12   4      229.12      205.75     53.15 o 
  -8  12   4    10282.63    10061.38    243.14 o 
  -7  12   4       19.93       15.75     36.83 o 
  -6  12   4     1652.46     1727.29     87.40 o 
  -5  12   4      236.28      269.54     46.03 o 
  -4  12   4       13.03       22.30     33.72 o 
  -3  12   4      374.94      284.81     46.26 o 
  -2  12   4     9077.21     9078.16    196.46 o 
  -1  12   4     1411.44     1371.80     93.68 o 
   0  12   4    15004.52    15371.63    312.53 o 
   1  12   4     4386.76     4316.17    146.72 o 
   2  12   4    14378.93    14890.27    306.68 o 
   3  12   4     4241.27     4141.63    144.84 o 
   4  12   4    15286.96    15578.19    317.96 o 
   5  12   4     2692.57     2843.52    147.28 o 
   6  12   4    15012.26    15828.50    402.43 o 
   7  12   4      193.83      174.47     61.82 o 
   8  12   4    15799.19    16144.02    396.74 o 
   9  12   4      503.00      522.95     84.17 o 
  10  12   4     4767.24     4891.40    335.94 o 
 -11  13   4     8261.20     8291.25    265.45 o 
 -10  13   4      168.84      208.67     55.68 o 
  -9  13   4    25414.49    25465.56    469.64 o 
  -8  13   4       71.81       67.90     48.01 o 
  -7  13   4    24577.97    25342.20    459.44 o 
  -6  13   4       48.57       62.72     44.70 o 
  -5  13   4    14488.75    14679.35    278.71 o 
  -4  13   4     2055.95     2040.35    119.23 o 
  -3  13   4    34346.02    35291.43    521.21 o 
  -2  13   4     1076.82     1091.03     87.15 o 
  -1  13   4    21476.05    21480.84    406.20 o 
   0  13   4     4211.60     4466.43    156.19 o 
   1  13   4    11245.75    11530.79    267.27 o 
   2  13   4     2787.68     2895.30    126.86 o 
   3  13   4     6001.75     6306.01    193.59 o 
   4  13   4     1048.94      929.10     99.84 o 
   5  13   4       38.99      -34.05     64.21 o 
   6  13   4      861.48      785.36    124.46 o 
   7  13   4     2677.22     3143.04    213.76 o 
   8  13   4     1204.64     1382.18    120.45 o 
  -8  14   4      132.75      118.85     51.28 o 
  -7  14   4      326.43      285.61     59.71 o 
  -6  14   4      564.65      474.99     69.68 o 
  -5  14   4      633.58      581.57     74.84 o 
  -4  14   4      473.39      433.18     67.95 o 
  -3  14   4      104.40      109.95     50.26 o 
  -2  14   4      725.58      685.21     79.84 o 
  -1  14   4      491.80      597.00     75.53 o 
   0  14   4     2092.39     1791.27    117.77 o 
   1  14   4     1016.66     1170.01     95.08 o 
   2  14   4     2674.68     2648.96    156.63 o 
   3  14   4     3588.89     3659.06    181.39 o 
   4  14   4     3726.70     3791.97    185.16 o 
   5  14   4     3141.39     3044.05    307.40 o 
 -22   1   5     2612.56     2636.24    195.55 o 
 -21   1   5    16513.21    16329.25    501.87 o 
 -20   1   5     1285.17     1380.50    141.56 o 
 -19   1   5    14022.08    14528.58    353.84 o 
 -18   1   5      657.55      787.54     91.86 o 
 -17   1   5     9083.82     9094.95    251.33 o 
 -16   1   5     1086.98     1139.61    142.34 o 
 -15   1   5     5508.56     5528.65    188.94 o 
 -14   1   5      153.16      175.90     37.64 o 
 -13   1   5     2961.12     3091.04    101.37 o 
 -12   1   5      470.76      554.65     52.94 o 
 -11   1   5     2251.57     2342.39     77.65 o 
 -10   1   5      924.20     1197.04     86.69 o 
  -9   1   5    56579.53    58493.51    642.24 o 
  -8   1   5     2582.54     2471.16     62.33 o 
  -7   1   5    47915.72    47922.23    577.68 o 
  -6   1   5    19070.59    19054.82    232.84 o 
  -5   1   5    42786.39    42175.31    465.50 o 
  -4   1   5    12602.23    12230.01    156.96 o 
  -3   1   5    46603.66    45130.34    520.94 o 
  -2   1   5     9027.67     8403.18    125.50 o 
  -1   1   5    72570.45    70434.95    902.88 o 
   0   1   5    25889.34    25449.19    358.31 o 
   1   1   5    53171.02    50970.86    674.70 o 
   2   1   5     7490.28     7051.08    113.87 o 
   3   1   5    19112.59    18654.82    267.77 o 
   4   1   5     5757.30     5704.89     99.25 o 
   5   1   5     6547.90     6774.86    103.72 o 
   6   1   5     3914.47     3745.27     73.73 o 
   7   1   5     2215.10     2371.66     67.10 o 
   8   1   5    11615.13    12440.32    245.41 o 
   9   1   5     2467.33     2359.63     84.39 o 
  10   1   5        0.89       32.23     25.25 o 
  11   1   5     6004.12     5810.69    146.11 o 
  12   1   5     1364.52     1561.95    118.89 o 
  13   1   5     8301.75     8387.84    284.04 o 
  14   1   5     1060.09      990.70    109.49 o 
  15   1   5    27262.61    26968.11    656.15 o 
  16   1   5    17819.08    18551.26    509.88 o 
  17   1   5    14776.45    14841.63    447.81 o 
  18   1   5     1894.00     2052.08    418.29 o 
 -22   2   5        1.91       87.12     77.92 o 
 -21   2   5        5.23       52.45     53.47 o 
 -20   2   5     1856.01     1807.87    160.77 o 
 -19   2   5        0.57      -12.42    106.98 o 
 -18   2   5     7855.81     8217.76    248.67 o 
 -17   2   5       90.35      171.58     51.58 o 
 -16   2   5    25018.44    24216.66    588.81 o 
 -15   2   5      814.19      904.67     82.30 o 
 -14   2   5    13003.13    12437.62    293.50 o 
 -13   2   5       60.40      104.52     82.79 o 
 -12   2   5    29733.82    30762.53    412.63 o 
 -11   2   5      146.42      204.75     27.56 o 
 -10   2   5    31800.56    31572.39    372.40 o 
  -9   2   5     1469.92     1538.94     52.05 o 
  -8   2   5    43380.82    44288.51    531.69 o 
  -7   2   5     1606.69     1572.97     45.02 o 
  -6   2   5     1839.68     1744.37     45.32 o 
  -5   2   5      393.07      439.56     24.05 o 
  -4   2   5     7033.52     8257.66    116.50 o 
  -3   2   5      409.27      377.70     25.60 o 
  -2   2   5     5427.37     5435.20     90.11 o 
  -1   2   5     3745.09     3661.44     62.20 o 
   0   2   5    74535.18    77613.60    821.67 o 
   1   2   5     1053.15     1173.89     40.20 o 
   2   2   5    50515.45    49992.68    600.96 o 
   3   2   5      365.75      506.79     22.50 o 
   4   2   5    37717.67    37714.92    423.68 o 
   5   2   5      125.22      215.81     25.74 o 
   6   2   5    57686.38    61173.78    670.07 o 
   7   2   5      480.27      549.58     31.70 o 
   8   2   5    16755.30    15939.08    217.16 o 
   9   2   5     3604.02     3329.78     90.68 o 
  10   2   5    21526.48    21632.98    356.42 o 
  11   2   5     5310.87     5301.07    198.22 o 
  12   2   5     5383.94     5552.72    322.12 o 
  13   2   5     3084.06     2957.95    162.30 o 
  14   2   5       23.19        1.45     50.47 o 
  15   2   5      751.42      648.58    187.79 o 
  16   2   5     2540.68     2673.34    170.94 o 
  17   2   5     2275.42     2390.48    274.80 o 
  18   2   5     1238.22     1068.66    131.96 o 
 -22   3   5    14661.99    14929.30    388.99 o 
 -21   3   5       68.27      220.54    132.93 o 
 -20   3   5    16179.81    15594.65    392.53 o 
 -19   3   5      477.32      584.28     81.98 o 
 -18   3   5    21884.91    20762.44    575.07 o 
 -17   3   5     1852.39     1569.52    152.13 o 
 -16   3   5     2617.67     2834.08    136.21 o 
 -15   3   5     4823.13     4813.21    171.44 o 
 -14   3   5     1898.84     1848.33    106.14 o 
 -13   3   5      148.28      178.59     35.85 o 
 -12   3   5     4630.08     4732.01    162.57 o 
 -11   3   5     1083.36     1112.90     62.64 o 
 -10   3   5     6249.30     6032.87    104.08 o 
  -9   3   5     3534.93     3399.93    155.74 o 
  -8   3   5    13865.08    13466.35    180.95 o 
  -7   3   5    18655.23    18875.05    255.30 o 
  -6   3   5    29004.84    27776.85    399.11 o 
  -5   3   5     1973.77     1897.63     46.21 o 
  -4   3   5    66096.38    64686.49    695.58 o 
  -3   3   5      499.08      524.17     25.19 o 
  -2   3   5    53270.84    53434.01    632.93 o 
  -1   3   5     3043.34     3427.15     62.95 o 
   0   3   5    14736.60    14095.67    206.54 o 
   1   3   5       32.71       91.01     24.40 o 
   2   3   5     6906.41     6546.40    131.01 o 
   3   3   5     1070.07     1186.80     37.02 o 
   4   3   5     9214.53     9436.57    136.14 o 
   5   3   5     6519.55     6947.26    112.13 o 
   6   3   5     2826.80     3174.13     97.06 o 
   7   3   5     1564.64     1569.36     51.73 o 
   8   3   5     4979.01     5101.48    111.23 o 
   9   3   5     9035.77     9228.92    191.81 o 
  10   3   5    10009.96     9888.81    206.07 o 
  11   3   5     8088.30     8317.59    188.47 o 
  12   3   5    15506.53    15511.10    291.83 o 
  13   3   5     2770.87     2807.70    125.16 o 
  14   3   5    12556.92    13099.20    389.36 o 
  15   3   5     1233.63      975.99    115.74 o 
  16   3   5    10025.54    10253.42    350.49 o 
  17   3   5     1149.69     1141.01    133.19 o 
  18   3   5    16539.39    17190.60    724.54 o 
 -21   4   5      582.37      559.94     92.22 o 
 -20   4   5        4.91        5.49     50.09 o 
 -19   4   5     7422.00     7675.10    251.26 o 
 -18   4   5      233.28      206.01     76.98 o 
 -17   4   5    19943.64    19930.53    442.98 o 
 -16   4   5        7.81       31.64     39.38 o 
 -15   4   5    71797.29    69621.52   1405.68 o 
 -14   4   5      379.92      376.97     54.27 o 
 -13   4   5    87848.25    85188.27   1167.97 o 
 -12   4   5      415.47      527.99     52.20 o 
 -11   4   5    86072.95    87456.27   1183.91 o 
 -10   4   5      453.18      491.38     57.57 o 
  -9   4   5    60021.34    59482.44    814.43 o 
  -8   4   5      803.74      842.53     45.03 o 
  -7   4   5    60688.98    62919.79    853.36 o 
  -6   4   5     3841.34     3867.00     72.28 o 
  -5   4   5    18505.18    19040.70    255.81 o 
  -4   4   5     5279.58     5436.72     90.48 o 
  -3   4   5      611.74      617.48    100.03 o 
  -2   4   5     4614.82     4588.11     80.72 o 
  -1   4   5   133542.42   140023.80   1712.21 o 
   0   4   5     5350.81     5301.66     88.21 o 
   1   4   5    86613.64    86414.21    920.74 o 
   2   4   5     2059.31     2108.46     51.31 o 
   3   4   5   114395.79   113154.43   1196.44 o 
   4   4   5      874.27      955.85     37.98 o 
   5   4   5    91328.02    89810.36    966.24 o 
   6   4   5       63.35      110.62     21.74 o 
   7   4   5    85630.84    84866.35    923.52 o 
   8   4   5      562.17      642.29     44.08 o 
   9   4   5    43983.34    44200.62    645.09 o 
  10   4   5     2822.63     3242.44    128.46 o 
  11   4   5    20072.55    20647.98    357.73 o 
  12   4   5     5551.96     5702.32    156.65 o 
  13   4   5     7320.39     7537.21    215.87 o 
  14   4   5     6162.09     6174.73    198.65 o 
  15   4   5     1651.69     1943.00    150.22 o 
  16   4   5     6961.51     6720.59    399.46 o 
  17   4   5     2970.24     3479.90    291.56 o 
 -21   5   5     8131.36     7714.57    271.76 o 
 -20   5   5    11760.22    11999.72    359.13 o 
 -19   5   5     6922.60     6914.77    241.81 o 
 -18   5   5     6395.76     6914.16    237.04 o 
 -17   5   5    10069.47     9247.05    284.03 o 
 -16   5   5    15334.69    13561.72    416.82 o 
 -15   5   5     8490.29     8747.67    250.68 o 
 -14   5   5      472.07      531.78     56.39 o 
 -13   5   5     1079.07      992.96     69.57 o 
 -12   5   5      417.35      383.44     48.21 o 
 -11   5   5      911.63      890.45     62.53 o 
 -10   5   5     1241.60     1137.29     65.56 o 
  -9   5   5     8206.62     8010.14    152.35 o 
  -8   5   5    25556.58    25770.14    449.60 o 
  -7   5   5    22183.51    22359.25    316.41 o 
  -6   5   5    53039.74    50821.98    639.83 o 
  -5   5   5    31302.31    30395.12    356.71 o 
  -4   5   5    58452.15    58977.54    648.16 o 
  -3   5   5    26207.56    26073.09    312.23 o 
  -2   5   5    30169.67    29262.21    345.20 o 
  -1   5   5    11088.54    11234.33    157.78 o 
   0   5   5    29317.23    29070.46    343.48 o 
   1   5   5      175.95      164.42     52.64 o 
   2   5   5     8057.31     7610.91    120.89 o 
   3   5   5      213.43      223.87     46.81 o 
   4   5   5     3458.97     3932.70     81.83 o 
   5   5   5      283.38      311.93     30.60 o 
   6   5   5     3031.26     3339.03     83.53 o 
   7   5   5     2293.55     2322.87     75.40 o 
   8   5   5     3936.22     3890.41    100.55 o 
   9   5   5     7316.16     7756.79    193.12 o 
  10   5   5     8125.65     7794.88    183.38 o 
  11   5   5    20395.52    21149.60    368.44 o 
  12   5   5    18798.28    19457.93    352.40 o 
  13   5   5    13374.44    13419.64    277.00 o 
  14   5   5    20312.59    21054.56    548.53 o 
  15   5   5     4562.97     4734.54    224.66 o 
  16   5   5    12468.07    12168.41    576.23 o 
  17   5   5      625.90      696.07    173.10 o 
 -20   6   5     5551.17     5144.13    215.41 o 
 -19   6   5        0.28      -24.91     48.62 o 
 -18   6   5    15928.40    14954.93    634.63 o 
 -17   6   5      307.71      325.78     67.15 o 
 -16   6   5    22347.44    21541.23    468.76 o 
 -15   6   5      730.54      725.78     68.82 o 
 -14   6   5    29346.43    29451.45    585.45 o 
 -13   6   5        2.62        6.41     30.90 o 
 -12   6   5   101858.52   100314.21   1364.58 o 
 -11   6   5       19.46       66.38     37.97 o 
 -10   6   5    52514.78    52845.82    761.21 o 
  -9   6   5      338.05      374.94     38.11 o 
  -8   6   5    68634.55    69242.53    850.95 o 
  -7   6   5     1471.41     1496.70     61.46 o 
  -6   6   5     7023.81     7152.14    141.92 o 
  -5   6   5     5345.15     5276.57    116.51 o 
  -4   6   5     1513.98     2100.07     54.96 o 
  -3   6   5     8931.13     8849.62    136.40 o 
  -2   6   5     5979.14     5427.80     98.03 o 
  -1   6   5     5971.64     5876.34    103.82 o 
   0   6   5    27178.91    28851.81    347.68 o 
   1   6   5     5089.27     4946.95     94.22 o 
   2   6   5    44155.26    44665.13    512.19 o 
   3   6   5     4978.36     5148.23     98.85 o 
   4   6   5    61838.64    61148.08    684.16 o 
   5   6   5      637.67      684.75     42.32 o 
   6   6   5    79690.21    78062.34    980.64 o 
   7   6   5      169.74      264.89     35.51 o 
   8   6   5    55880.46    54974.81    786.47 o 
   9   6   5      510.29      449.50     51.53 o 
  10   6   5    21081.27    21623.42    374.31 o 
  11   6   5     1868.93     1895.43     92.37 o 
  12   6   5    14751.64    14777.39    459.53 o 
  13   6   5     5270.20     5453.08    193.51 o 
  14   6   5     2461.11     2508.13    161.01 o 
  15   6   5     5473.46     5846.80    256.11 o 
  16   6   5      153.66      160.24    126.27 o 
 -20   7   5      938.00      847.78    108.58 o 
 -19   7   5    17970.31    17914.96    442.85 o 
 -18   7   5      172.22      230.72     70.70 o 
 -17   7   5    12499.16    12240.51    334.16 o 
 -16   7   5       20.10      -14.00     46.58 o 
 -15   7   5     8165.13     8005.87    206.77 o 
 -14   7   5        0.82      -17.74     32.00 o 
 -13   7   5     1469.50     1554.42    159.20 o 
 -12   7   5      161.19      190.90     41.92 o 
 -11   7   5    11795.11    11600.10    243.25 o 
 -10   7   5      175.82      225.02     41.34 o 
  -9   7   5    16729.05    16080.33    294.98 o 
  -8   7   5     2513.69     2572.37     85.33 o 
  -7   7   5    19750.36    18978.67    290.53 o 
  -6   7   5      127.67      198.79     51.60 o 
  -5   7   5   109616.02   108265.93   1287.22 o 
  -4   7   5       43.30       68.76     45.73 o 
  -3   7   5    86799.77    85397.03   1028.70 o 
  -2   7   5       18.00       52.03     28.94 o 
  -1   7   5    46535.22    44731.27    515.74 o 
   0   7   5      466.39      542.59     34.45 o 
   1   7   5    25831.21    25464.15    320.51 o 
   2   7   5      263.56      241.64     27.81 o 
   3   7   5    10467.63     9861.52    157.05 o 
   4   7   5     6022.45     5970.09    114.98 o 
   5   7   5      268.68      377.23     36.32 o 
   6   7   5     8853.87     8887.53    170.58 o 
   7   7   5     6680.19     6501.11    141.59 o 
   8   7   5     4814.95     4994.66    142.10 o 
   9   7   5     5425.15     5823.44    157.18 o 
  10   7   5     3399.62     3501.80    122.46 o 
  11   7   5     6513.13     6600.90    211.89 o 
  12   7   5     2021.03     2000.73    122.68 o 
  13   7   5    21802.21    22125.20    474.50 o 
  14   7   5      417.58      501.67     77.70 o 
  15   7   5    25047.62    24744.07    643.72 o 
  16   7   5       45.36      102.26     85.17 o 
 -19   8   5     3122.17     3236.66    174.88 o 
 -18   8   5       21.57       38.16     54.23 o 
 -17   8   5     8678.74     8952.59    281.39 o 
 -16   8   5     1528.81     1441.93     97.80 o 
 -15   8   5    14578.44    14596.33    309.14 o 
 -14   8   5     4052.16     4110.18    144.01 o 
 -13   8   5    11749.31    11201.10    371.99 o 
 -12   8   5     3526.75     3231.53    134.14 o 
 -11   8   5    51660.96    50450.32    752.62 o 
 -10   8   5      630.25      657.44     60.89 o 
  -9   8   5    11897.74    11532.95    240.57 o 
  -8   8   5     1171.99     1045.70     61.45 o 
  -7   8   5     4825.46     4970.29    149.41 o 
  -6   8   5       33.67       32.07     26.97 o 
  -5   8   5     1243.25     1228.11     61.88 o 
  -4   8   5      822.03      748.82     50.84 o 
  -3   8   5        3.51       21.56     27.41 o 
  -2   8   5     3075.35     3117.32     91.45 o 
  -1   8   5     4545.03     4583.44     97.27 o 
   0   8   5     4805.39     4659.84     98.74 o 
   1   8   5    27389.04    27946.83    352.65 o 
   2   8   5     2517.15     2432.02     70.72 o 
   3   8   5    27261.18    26724.57    739.16 o 
   4   8   5     2802.02     2692.33     77.39 o 
   5   8   5    20263.36    20673.98    542.71 o 
   6   8   5     8103.36     7878.21    163.15 o 
   7   8   5     8058.30     8410.49    171.53 o 
   8   8   5     1006.81      942.79     69.31 o 
   9   8   5    11908.17    12297.88    307.09 o 
  10   8   5        1.90       16.60     44.76 o 
  11   8   5     1957.76     2405.61    226.70 o 
  12   8   5       79.67      166.93     58.94 o 
  13   8   5     1541.17     1377.16    160.53 o 
  14   8   5      682.20      686.58     92.00 o 
  15   8   5      135.24      150.24     77.85 o 
 -18   9   5    10760.64    10347.69    321.09 o 
 -17   9   5      787.48      630.69     92.90 o 
 -16   9   5     3439.27     3338.21    139.45 o 
 -15   9   5      676.00      706.48     75.35 o 
 -14   9   5       24.23       43.25     39.29 o 
 -13   9   5        7.59       31.91     38.38 o 
 -12   9   5     1749.22     1518.16    105.63 o 
 -11   9   5       26.56       28.65     35.02 o 
 -10   9   5     2367.36     2216.82    111.34 o 
  -9   9   5      184.13      166.55     39.95 o 
  -8   9   5    28334.49    27567.33    455.64 o 
  -7   9   5     2034.39     2073.04     83.18 o 
  -6   9   5    34996.41    35155.96    488.47 o 
  -5   9   5      950.62     1007.02     61.37 o 
  -4   9   5    17978.64    17948.60    403.23 o 
  -3   9   5     4785.77     4553.00    119.26 o 
  -2   9   5    39704.98    38345.61    583.17 o 
  -1   9   5     3662.80     3572.74    103.53 o 
   0   9   5    35142.72    35439.01    484.79 o 
   1   9   5     5259.21     5416.89    114.04 o 
   2   9   5    27620.46    27295.44    353.77 o 
   3   9   5     9123.85     9041.97    159.50 o 
   4   9   5      838.91      851.43     67.74 o 
   5   9   5     5507.14     5370.39    131.31 o 
   6   9   5     3001.67     3112.02    102.61 o 
   7   9   5     6319.72     6571.16    264.12 o 
   8   9   5       64.50       72.74     46.63 o 
   9   9   5     3248.29     3266.30    149.45 o 
  10   9   5     6700.64     6886.01    225.68 o 
  11   9   5      188.97      215.24     61.13 o 
  12   9   5    10675.01    11060.74    309.47 o 
  13   9   5     1118.78      914.45    103.48 o 
  14   9   5    11182.05    11776.05    330.82 o 
 -17  10   5      729.74      658.62     96.68 o 
 -16  10   5      111.83      214.57     90.24 o 
 -15  10   5     1805.48     1696.39    108.32 o 
 -14  10   5      474.68      371.75     61.93 o 
 -13  10   5     4638.90     4325.24    191.13 o 
 -12  10   5      402.76      402.23     59.91 o 
 -11  10   5     2505.26     2314.88    127.24 o 
 -10  10   5       52.32       70.41     39.50 o 
  -9  10   5     2097.42     1975.14    100.09 o 
  -8  10   5     1391.25     1517.52     86.99 o 
  -7  10   5      783.47      681.90     58.10 o 
  -6  10   5      641.94      543.43     52.38 o 
  -5  10   5       45.92       68.69     38.04 o 
  -4  10   5      187.85      232.66     39.42 o 
  -3  10   5       45.59      111.29     32.55 o 
  -2  10   5      142.97      134.50     34.79 o 
  -1  10   5      484.57      505.22     56.44 o 
   0  10   5      369.66      399.31     68.31 o 
   1  10   5     1801.96     1687.08    104.07 o 
   2  10   5     1565.06     1814.85     74.92 o 
   3  10   5     4948.49     4937.87    114.49 o 
   4  10   5      320.45      444.48     52.85 o 
   5  10   5      599.90      716.60     65.27 o 
   6  10   5      530.16      519.49     60.25 o 
   7  10   5     1913.86     2013.23    237.69 o 
   8  10   5      693.54      777.83     86.35 o 
   9  10   5     2153.33     1899.15    132.27 o 
  10  10   5       19.83       60.27     55.30 o 
  11  10   5     1465.62     1232.58    111.00 o 
  12  10   5      155.37      110.28     60.85 o 
  13  10   5      526.55      528.79     92.02 o 
 -15  11   5     1183.68     1292.00    108.54 o 
 -14  11   5       81.39       54.81     46.95 o 
 -13  11   5      289.30      280.31     59.34 o 
 -12  11   5      287.26      242.49     97.02 o 
 -11  11   5     1428.09     1387.42     95.28 o 
 -10  11   5      130.67      164.36     50.23 o 
  -9  11   5      471.68      416.86     60.48 o 
  -8  11   5     1881.69     1837.85    122.14 o 
  -7  11   5     2518.88     2510.69    100.27 o 
  -6  11   5     7490.48     7429.79    173.05 o 
  -5  11   5     9665.32     9814.98    203.31 o 
  -4  11   5     7366.46     7292.67    169.25 o 
  -3  11   5     5805.03     5827.27    166.37 o 
  -2  11   5    11083.74    11087.11    217.64 o 
  -1  11   5     6755.58     6694.22    168.67 o 
   0  11   5     9499.02     9424.32    195.10 o 
   1  11   5     5551.72     5619.35    147.09 o 
   2  11   5     1961.93     2068.03     86.81 o 
   3  11   5     7231.38     7392.00    232.48 o 
   4  11   5     4961.13     5198.15    158.86 o 
   5  11   5     2275.05     2314.23    107.71 o 
   6  11   5     1163.22     1166.91     98.64 o 
   7  11   5      158.77      207.71     57.94 o 
   8  11   5      157.34      177.71     60.54 o 
   9  11   5       95.31       77.73     55.91 o 
  10  11   5      936.13      907.15    102.63 o 
  11  11   5      800.62      972.23    107.37 o 
 -13  12   5    10259.48    10556.05    270.74 o 
 -12  12   5      723.00      803.94     83.68 o 
 -11  12   5    14700.64    14207.00    315.58 o 
 -10  12   5     3150.73     3235.62    137.21 o 
  -9  12   5    13059.42    13134.95    378.88 o 
  -8  12   5     9157.18     8783.72    225.02 o 
  -7  12   5     1381.61     1459.16     93.76 o 
  -6  12   5     1124.75     1108.43     74.24 o 
  -5  12   5      632.39      603.51     60.75 o 
  -4  12   5     1156.27     1164.85     96.24 o 
  -3  12   5     2371.74     2244.62     96.77 o 
  -2  12   5        4.34       30.49     33.33 o 
  -1  12   5     1663.09     1500.15     86.28 o 
   0  12   5      442.80      421.82     77.22 o 
   1  12   5     9901.04     9954.99    238.49 o 
   2  12   5      412.28      404.62     75.15 o 
   3  12   5    13756.48    14286.62    359.95 o 
   4  12   5      620.30      526.35     78.92 o 
   5  12   5     8759.13     9239.95    277.40 o 
   6  12   5      772.51      815.79    124.93 o 
   7  12   5     5799.51     6298.04    385.57 o 
   8  12   5     3321.30     3442.47    170.35 o 
   9  12   5     7971.65     8839.41    416.80 o 
  10  12   5     3068.42     3071.02    231.54 o 
 -11  13   5      256.87      280.48     61.90 o 
 -10  13   5      533.54      521.13     71.21 o 
  -9  13   5     3739.58     3654.45    147.67 o 
  -8  13   5     2700.53     2617.53    123.24 o 
  -7  13   5     3559.09     3628.57    142.71 o 
  -6  13   5     1241.63     1452.20     97.13 o 
  -5  13   5     6552.77     6473.72    171.47 o 
  -4  13   5     4978.24     4949.85    148.02 o 
  -3  13   5     5685.85     5863.76    161.39 o 
  -2  13   5      310.37      269.59     54.67 o 
  -1  13   5     3741.95     3705.08    199.22 o 
   0  13   5     3074.57     3412.07    137.93 o 
   1  13   5     3280.64     3031.39    157.68 o 
   2  13   5       48.29       89.89     60.87 o 
   3  13   5     1800.42     1747.75    231.00 o 
   4  13   5     1394.50     1370.55    141.13 o 
   5  13   5        0.57      -19.47     64.51 o 
   6  13   5     3273.07     3146.99    241.05 o 
   7  13   5      630.92      752.79    131.00 o 
  -8  14   5    10503.12    11324.09    280.83 o 
  -7  14   5     1940.06     1742.78    110.56 o 
  -6  14   5    10004.90    10406.96    260.41 o 
  -5  14   5     3073.81     3283.29    125.71 o 
  -4  14   5       38.29       40.72     47.86 o 
  -3  14   5      485.08      438.80     71.93 o 
  -2  14   5     5343.52     5379.55    180.68 o 
  -1  14   5      741.70      722.28     81.06 o 
   0  14   5     5969.27     6261.36    235.20 o 
   1  14   5     1639.50     1735.38    133.07 o 
   2  14   5     9582.39     9534.34    300.22 o 
   3  14   5      268.00      222.26     75.98 o 
   4  14   5    20955.43    21151.93    623.09 o 
 -22   0   6      341.24      327.83    143.26 o 
 -21   0   6      129.77       34.90     95.04 o 
 -20   0   6     3387.57     3574.03    295.23 o 
 -19   0   6        4.79       -5.05     87.24 o 
 -18   0   6    25692.82    26332.29    941.72 o 
 -17   0   6       33.70       30.29     50.21 o 
 -16   0   6    17151.35    17665.25    455.33 o 
 -15   0   6       44.27       69.87     47.00 o 
 -14   0   6    49424.89    50727.88   1417.40 o 
 -13   0   6       32.15       71.76     44.24 o 
 -12   0   6    75907.05    76159.78   1471.42 o 
 -11   0   6       50.35       53.50     31.22 o 
 -10   0   6    94855.75    96254.27   1465.83 o 
  -9   0   6     1540.58     1570.94     72.18 o 
  -8   0   6    87750.41    88524.98   1344.76 o 
  -7   0   6     9171.09     9421.54    196.88 o 
  -6   0   6    33984.54    33178.64    540.31 o 
  -5   0   6    13824.33    14414.47    427.46 o 
  -4   0   6     8049.80     7878.07    165.18 o 
  -3   0   6    16169.88    15360.23    479.60 o 
  -1   0   6    14617.08    13918.62    350.19 o 
   0   0   6      761.32      572.32     39.45 o 
   1   0   6     8236.72     8021.66    153.87 o 
   2   0   6     9820.59     9308.99    213.16 o 
   3   0   6     4440.29     4124.55    196.06 o 
   4   0   6    73952.84    72497.13   1103.15 o 
   5   0   6     1016.35      998.12     50.34 o 
   6   0   6   122443.13   117673.88   2528.20 o 
   7   0   6       66.66      132.39     31.56 o 
   8   0   6   201223.59   197166.81   3588.57 o 
   9   0   6     2287.91     2126.58    123.51 o 
  10   0   6    57566.07    57938.52   1162.47 o 
  11   0   6     5170.19     4897.76    283.76 o 
  12   0   6    21459.32    21436.83    755.30 o 
  13   0   6     4856.82     4719.61    295.69 o 
  14   0   6     8386.88     8340.47    424.26 o 
  15   0   6    13900.54    13379.65    579.45 o 
  16   0   6      133.44      110.66    100.55 o 
  17   0   6     7256.10     7426.30    424.71 o 
  18   0   6      944.55     1058.80    196.52 o 
 -22   1   6     5958.71     6358.43    437.34 o 
 -21   1   6    16254.41    15443.07   1915.12 o 
 -20   1   6     1234.67     1195.54    136.83 o 
 -19   1   6    18451.89    18849.54    420.93 o 
 -18   1   6      556.22      491.96     72.76 o 
 -17   1   6    23138.99    22451.46    574.17 o 
 -16   1   6     1474.96     1507.17    101.01 o 
 -15   1   6     6028.55     5973.08    191.92 o 
 -14   1   6     2276.85     2173.08     92.21 o 
 -13   1   6     4580.74     4578.04    126.79 o 
 -12   1   6      311.88      399.87     41.14 o 
 -11   1   6     1246.75     1341.76     48.10 o 
 -10   1   6      848.64      835.57     38.36 o 
  -9   1   6    40232.45    41930.17    633.04 o 
  -8   1   6    12607.74    13134.84    195.21 o 
  -7   1   6    39404.71    38783.48    441.76 o 
  -6   1   6     9214.21     8904.92    156.19 o 
  -5   1   6    44226.70    43806.23    486.81 o 
  -4   1   6    13795.46    13405.29    173.94 o 
  -3   1   6    61101.73    60392.35    650.12 o 
  -2   1   6    15419.08    15733.00    324.36 o 
  -1   1   6   113810.02   111719.35   1435.21 o 
   0   1   6    16448.93    17292.27    259.91 o 
   1   1   6    69151.16    68436.44    902.84 o 
   2   1   6     3462.13     3678.67     76.79 o 
   3   1   6    21228.98    21123.64    283.00 o 
   4   1   6      167.32      170.03     16.14 o 
   5   1   6     1550.85     1563.41     43.41 o 
   6   1   6     2072.39     2360.40     57.98 o 
   7   1   6     4752.00     4981.31    108.54 o 
   8   1   6     3067.51     2977.95     89.04 o 
   9   1   6     9063.39     9038.11    167.55 o 
  10   1   6    12882.58    13112.26    253.90 o 
  11   1   6    10730.41    11224.69    273.12 o 
  12   1   6     9462.82     9574.91    513.10 o 
  13   1   6     9896.88     9688.69    489.91 o 
  14   1   6     4513.15     4475.88    210.03 o 
  15   1   6    16947.93    17039.86    482.55 o 
  16   1   6     9855.33     9798.52    344.82 o 
  17   1   6     7388.95     7391.93    301.78 o 
 -22   2   6       57.30      185.30     86.30 o 
 -21   2   6      163.54      224.01     82.27 o 
 -20   2   6        6.47      -12.35     47.59 o 
 -19   2   6     3207.49     3151.98    181.97 o 
 -18   2   6       24.40      -47.66     42.63 o 
 -17   2   6    30499.75    30050.66    586.72 o 
 -16   2   6      363.23      364.55     75.80 o 
 -15   2   6    55872.50    55356.01    939.76 o 
 -14   2   6       68.63       95.64     42.60 o 
 -13   2   6    39914.05    39909.14    593.58 o 
 -12   2   6       21.03      103.18     34.93 o 
 -11   2   6    34891.96    34784.71    412.46 o 
 -10   2   6        3.17       77.40     28.44 o 
  -9   2   6    53421.64    54360.18    606.71 o 
  -8   2   6      303.99      347.02     31.59 o 
  -7   2   6    62582.52    63050.21    688.57 o 
  -6   2   6     2651.02     2612.91     63.14 o 
  -5   2   6    19764.70    20383.16    271.04 o 
  -4   2   6     9403.16     9333.84    131.72 o 
  -3   2   6      259.75      349.81     24.37 o 
  -2   2   6     9111.94     9213.52    137.55 o 
  -1   2   6      978.47     1084.01     31.75 o 
   0   2   6     7771.15     7658.42    126.80 o 
   1   2   6    27138.84    27103.07    349.81 o 
   2   2   6     9657.50     9693.07    153.12 o 
   3   2   6    76982.72    77576.91    916.71 o 
   4   2   6     5517.75     5505.52     88.98 o 
   5   2   6    95346.35    97339.31   1035.91 o 
   6   2   6     1859.74     1862.62     61.28 o 
   7   2   6    31674.32    31288.81    415.48 o 
   8   2   6      144.85      188.69     38.80 o 
   9   2   6    46810.02    46683.83    600.25 o 
  10   2   6      727.22      785.12     78.41 o 
  11   2   6    32360.78    32523.15    595.39 o 
  12   2   6     3676.73     3636.70    239.68 o 
  13   2   6    13416.66    13112.37    512.41 o 
  14   2   6     5606.16     5704.01    239.78 o 
  15   2   6       24.54       52.52     98.72 o 
  16   2   6     7719.90     7565.94    298.69 o 
  17   2   6       51.34       54.69     69.28 o 
 -22   3   6    19865.39    19716.71    467.50 o 
 -21   3   6      346.39      410.05     98.81 o 
 -20   3   6    31517.58    31085.26    633.48 o 
 -19   3   6      216.87      303.01     67.85 o 
 -18   3   6    31296.49    30691.53    610.85 o 
 -17   3   6       41.76       42.12     43.93 o 
 -16   3   6     3025.99     3137.62    260.01 o 
 -15   3   6     9170.42     9104.66    248.76 o 
 -14   3   6     9928.97     9640.71    251.48 o 
 -13   3   6      273.68      271.04     42.31 o 
 -12   3   6      370.80      511.26     49.68 o 
 -11   3   6       64.01       99.83     30.63 o 
 -10   3   6      767.78      732.85     36.82 o 
  -9   3   6        4.71      107.38     42.77 o 
  -8   3   6     5238.75     4850.25     90.06 o 
  -7   3   6      411.54      494.61     32.97 o 
  -6   3   6    33013.27    33027.30    382.83 o 
  -5   3   6       47.81      169.81     27.06 o 
  -4   3   6    99420.35    95775.97   1112.84 o 
  -3   3   6      572.90      587.96     44.05 o 
  -2   3   6   130117.95   126520.68   1324.60 o 
  -1   3   6    13807.66    14051.54    195.65 o 
   0   3   6    98572.38    96609.90   1120.05 o 
   1   3   6     7784.15     7578.36    110.89 o 
   2   3   6    37586.44    36888.90    466.03 o 
   3   3   6     9205.91     9423.71    168.56 o 
   4   3   6    25572.71    24663.06   1092.30 o 
   5   3   6     3823.75     3690.42     88.25 o 
   6   3   6    11609.63    11460.75    187.92 o 
   7   3   6     6883.21     6894.02    135.18 o 
   8   3   6      316.51      378.29     37.25 o 
   9   3   6     2562.16     2631.48     95.39 o 
  10   3   6     5358.32     5284.84    143.39 o 
  11   3   6     1361.78     1451.94     79.43 o 
  12   3   6    14389.29    14631.41    336.64 o 
  13   3   6      428.81      600.16    173.33 o 
  14   3   6     9396.10     9723.07    329.71 o 
  15   3   6     1648.58     1701.20    310.62 o 
  16   3   6    12345.26    11759.69    390.61 o 
  17   3   6     1944.39     1653.77    177.00 o 
 -21   4   6       15.90        8.06     55.10 o 
 -20   4   6      786.85      622.88     88.51 o 
 -19   4   6       12.56       54.94     69.01 o 
 -18   4   6       18.76       69.40     71.99 o 
 -17   4   6      198.94       93.86     59.58 o 
 -16   4   6      425.69      382.35     68.17 o 
 -15   4   6      793.20      819.19    168.84 o 
 -14   4   6    13943.13    14185.44    277.91 o 
 -13   4   6      582.17      577.82     56.86 o 
 -12   4   6     6310.48     6506.41    161.05 o 
 -11   4   6      939.79      993.20     63.17 o 
 -10   4   6     1476.69     1636.52     65.67 o 
  -9   4   6      681.71      702.18     49.77 o 
  -8   4   6       41.67      332.13     80.28 o 
  -7   4   6      263.80      322.74     27.21 o 
  -6   4   6     9301.85     9988.61    145.54 o 
  -5   4   6       33.12      134.68     54.51 o 
  -4   4   6    13560.97    14930.18    196.23 o 
  -3   4   6      257.27      315.42     28.97 o 
  -2   4   6     5482.75     6568.51    105.72 o 
  -1   4   6     2260.35     2411.01     85.02 o 
   0   4   6    12351.65    14657.91    192.07 o 
   1   4   6     9108.19     9168.14    133.71 o 
   2   4   6    17182.51    17789.69    247.06 o 
   3   4   6     1999.58     2026.10     56.81 o 
   4   4   6    11410.62    12228.95    196.06 o 
   5   4   6     1133.50     1236.51     53.83 o 
   6   4   6     6638.10     6937.70    137.03 o 
   7   4   6      220.66      232.17     33.49 o 
   8   4   6     1717.97     1748.20     68.26 o 
   9   4   6      493.63      508.09     51.15 o 
  10   4   6     2431.16     2568.37    100.99 o 
  11   4   6        3.90       38.10     33.78 o 
  12   4   6     2189.83     2068.64    140.37 o 
  13   4   6      290.59      247.36     81.04 o 
  14   4   6      277.81      383.26     84.24 o 
  15   4   6      337.11      258.92     82.36 o 
  16   4   6      219.77      183.62    114.10 o 
  17   4   6      383.25      212.59    114.79 o 
 -21   5   6    14886.83    14302.57    388.87 o 
 -20   5   6     7794.34     8465.22    278.01 o 
 -19   5   6    11768.03    11595.46    434.61 o 
 -18   5   6     6078.88     5614.89    212.61 o 
 -17   5   6    12946.18    12110.41    340.43 o 
 -16   5   6    11631.22    10753.95    292.71 o 
 -15   5   6    19304.12    19237.64    472.54 o 
 -14   5   6      705.44      723.98     63.63 o 
 -13   5   6     1178.93     1233.12     76.74 o 
 -12   5   6     2874.45     3038.78    109.42 o 
 -11   5   6      224.58      249.48     40.32 o 
 -10   5   6      143.05      224.39     36.49 o 
  -9   5   6      787.76      698.78     56.52 o 
  -8   5   6     4946.83     5088.76    116.43 o 
  -7   5   6    12902.94    13142.77    214.01 o 
  -6   5   6     9766.46     9410.93    166.52 o 
  -5   5   6    40562.24    40314.41    462.95 o 
  -4   5   6    23625.25    23122.93    285.80 o 
  -3   5   6    46288.96    46584.66    525.54 o 
  -2   5   6    30903.89    30606.88    393.90 o 
  -1   5   6    35369.91    35741.55    415.19 o 
   0   5   6    18811.53    18734.77    239.78 o 
   1   5   6    17623.61    17413.55    226.90 o 
   2   5   6    33000.06    32569.09    385.28 o 
   3   5   6    25073.90    24332.16    302.08 o 
   4   5   6     5975.61     5593.84    119.63 o 
   5   5   6     8320.15     8083.85    156.61 o 
   6   5   6     6339.70     6060.02    128.88 o 
   7   5   6     1469.24     1547.76     65.78 o 
   8   5   6     1097.76     1178.93     80.01 o 
   9   5   6      352.62      296.06     45.45 o 
  10   5   6      765.99      826.07     65.91 o 
  11   5   6     2182.33     2094.31     97.49 o 
  12   5   6        9.15       40.04     38.92 o 
  13   5   6     8879.26     8972.12    257.86 o 
  14   5   6     4528.88     4412.82    213.35 o 
  15   5   6     4616.48     4390.86    322.32 o 
  16   5   6     1965.48     2200.71    252.53 o 
 -20   6   6       99.96      128.01     65.44 o 
 -19   6   6     1287.61     1272.64    121.13 o 
 -18   6   6       63.97      154.74     60.93 o 
 -17   6   6     4672.97     4670.35    204.36 o 
 -16   6   6      287.36      309.04     64.98 o 
 -15   6   6     9208.45     8884.79    310.95 o 
 -14   6   6      966.13      909.45     72.82 o 
 -13   6   6     2553.96     2542.58    157.13 o 
 -12   6   6     4870.12     4658.59    202.79 o 
 -11   6   6     8657.18     8742.91    199.22 o 
 -10   6   6     3440.02     3546.82    115.88 o 
  -9   6   6       86.44      136.48     31.41 o 
  -8   6   6     2537.51     2782.36    133.71 o 
  -7   6   6    12279.54    12311.17    209.75 o 
  -6   6   6     2347.55     2386.02     87.13 o 
  -5   6   6    16100.51    17075.38    260.86 o 
  -4   6   6     2968.62     3018.58     69.36 o 
  -3   6   6        9.89      117.31     20.72 o 
  -2   6   6     1863.07     1906.70     55.40 o 
  -1   6   6        2.99       50.60     17.94 o 
   0   6   6      363.05      482.54     31.14 o 
   1   6   6      154.86      197.01     27.75 o 
   2   6   6       68.97      109.21     22.66 o 
   3   6   6    12348.19    13089.54    214.04 o 
   4   6   6      511.46      545.69     42.30 o 
   5   6   6     2540.48     2849.51     85.83 o 
   6   6   6     3012.91     3054.05    127.67 o 
   7   6   6     7860.85     8285.94    164.77 o 
   8   6   6     2352.50     2513.72     99.41 o 
   9   6   6    13962.84    13661.05    270.40 o 
  10   6   6     1624.89     1675.94     87.81 o 
  11   6   6     4063.12     4804.97    159.98 o 
  12   6   6      585.12      600.79     66.05 o 
  13   6   6     4064.95     4342.91    175.41 o 
  14   6   6     2492.21     2643.79    246.10 o 
  15   6   6      868.90     1038.14    187.79 o 
  16   6   6     1194.22     1129.97    201.57 o 
 -19   7   6    13674.39    12865.16    696.80 o 
 -18   7   6      380.68      364.29    106.75 o 
 -17   7   6    11047.52    10527.58    305.96 o 
 -16   7   6     1926.34     1703.56    159.22 o 
 -15   7   6     4353.24     4177.66    177.28 o 
 -14   7   6      762.01      746.74     70.68 o 
 -13   7   6     2770.51     2833.31    114.42 o 
 -12   7   6      529.58      538.17     58.30 o 
 -11   7   6     1882.46     1859.08     89.23 o 
 -10   7   6     1740.98     1911.42     88.08 o 
  -9   7   6     1399.05     1308.93     85.73 o 
  -8   7   6     2773.14     3079.56    106.43 o 
  -7   7   6     6831.29     6553.55    143.47 o 
  -6   7   6     1619.37     1757.12     69.85 o 
  -5   7   6    36684.43    36702.13    550.42 o 
  -4   7   6        4.83       76.99     28.43 o 
  -3   7   6    34041.17    33655.57    455.06 o 
  -2   7   6      838.22     1045.39     60.63 o 
  -1   7   6    26380.75    26005.82    327.10 o 
   0   7   6     1275.53     1342.92     50.86 o 
   1   7   6    26794.31    26557.19    334.25 o 
   2   7   6     4423.86     4525.05     96.24 o 
   3   7   6    12854.41    12618.32    214.43 o 
   4   7   6     1155.52     1159.39     69.24 o 
   5   7   6      593.86      590.65     47.76 o 
   6   7   6     8706.30     9015.58    175.88 o 
   7   7   6       69.42       84.57     30.82 o 
   8   7   6      415.16      536.54     57.33 o 
   9   7   6      843.72      944.47     90.00 o 
  10   7   6     1750.82     1654.59     90.62 o 
  11   7   6     1475.04     1594.23    110.24 o 
  12   7   6     1231.91     1182.58    103.06 o 
  13   7   6     4125.04     4189.90    190.07 o 
  14   7   6       16.89       85.63     96.19 o 
  15   7   6     7029.40     6839.51    418.29 o 
 -19   8   6      177.81       76.07     65.92 o 
 -18   8   6     3250.41     3251.06    172.66 o 
 -17   8   6      566.79      479.19     82.97 o 
 -16   8   6    10789.63    11229.49    266.86 o 
 -15   8   6      611.63      609.11     70.31 o 
 -14   8   6    28912.52    29213.00    501.70 o 
 -13   8   6       18.62       68.42     40.36 o 
 -12   8   6    28627.64    27846.99    607.59 o 
 -11   8   6     2830.57     2809.02    113.03 o 
 -10   8   6    63802.20    61864.73    892.10 o 
  -9   8   6     1976.48     2024.73     92.60 o 
  -8   8   6    17241.77    17131.63    280.50 o 
  -7   8   6     4609.18     4569.49    120.81 o 
  -6   8   6    13060.76    13424.43    233.17 o 
  -5   8   6     3389.03     3253.68     98.83 o 
  -4   8   6     3085.51     3097.85    177.78 o 
  -3   8   6     5391.37     5467.96    132.09 o 
  -2   8   6      662.04      683.84     48.75 o 
  -1   8   6     5756.72     5657.31    111.83 o 
   0   8   6      529.32      649.76     58.83 o 
   1   8   6     2565.18     2486.48     74.96 o 
   2   8   6     4056.26     4047.97    107.80 o 
   3   8   6      912.45      954.88     63.09 o 
   4   8   6    69625.79    70150.83    876.14 o 
   5   8   6       35.54       66.25     30.57 o 
   6   8   6    43229.86    43466.70    581.74 o 
   7   8   6      196.26      195.93     42.49 o 
   8   8   6    35078.24    35610.08    848.95 o 
   9   8   6     2778.74     2654.25    134.30 o 
  10   8   6    16257.56    16654.87    386.76 o 
  11   8   6     1829.98     1780.31    132.94 o 
  12   8   6    15963.24    15875.63    384.13 o 
  13   8   6     4149.96     4321.17    186.37 o 
  14   8   6     4339.28     4168.07    185.93 o 
 -18   9   6     4326.07     4331.25    199.74 o 
 -17   9   6     3455.29     3518.60    219.94 o 
 -16   9   6     1271.50     1396.11    101.46 o 
 -15   9   6     1602.14     1350.48     95.97 o 
 -14   9   6      685.95      654.66     73.21 o 
 -13   9   6      312.86      309.02     56.19 o 
 -12   9   6     1408.33     1172.57    172.10 o 
 -11   9   6      454.75      507.98     61.27 o 
 -10   9   6      360.87      396.52     53.73 o 
  -9   9   6     1937.94     2000.65     95.21 o 
  -8   9   6     8547.35     8513.95    180.73 o 
  -7   9   6     7430.12     7617.74    167.73 o 
  -6   9   6    13908.21    14672.60    322.37 o 
  -5   9   6     7023.44     7107.52    158.95 o 
  -4   9   6     8489.50     7959.45    188.76 o 
  -3   9   6    17446.18    17052.68    278.33 o 
  -2   9   6    10240.88    10387.80    235.32 o 
  -1   9   6    11313.41    11139.36    245.82 o 
   0   9   6     8257.81     8020.56    165.10 o 
   1   9   6     9269.29     9389.57    162.83 o 
   2   9   6     6392.97     6311.79    143.78 o 
   3   9   6      805.80      854.86     76.35 o 
   4   9   6     1415.34     1380.47     69.84 o 
   5   9   6     3773.54     3825.93    112.43 o 
   6   9   6       16.72       77.24     35.76 o 
   7   9   6      533.37      696.98     79.92 o 
   8   9   6     1381.49     1403.40    112.93 o 
   9   9   6     2832.33     2821.44    141.98 o 
  10   9   6     3062.15     2803.44    143.85 o 
  11   9   6     5829.12     5939.96    215.43 o 
  12   9   6     6383.47     6346.17    376.99 o 
  13   9   6     6823.57     7252.12    250.22 o 
 -16  10   6      180.08      206.03     56.77 o 
 -15  10   6    23508.59    23963.98    454.30 o 
 -14  10   6      606.26      595.25     72.07 o 
 -13  10   6    37260.54    35958.45    736.75 o 
 -12  10   6      123.79      154.00     47.49 o 
 -11  10   6    30282.91    30349.34    553.58 o 
 -10  10   6      117.37       64.14     37.25 o 
  -9  10   6    39411.67    39776.63    704.00 o 
  -8  10   6       60.73      132.90     41.67 o 
  -7  10   6    26899.73    26469.41    402.52 o 
  -6  10   6     1957.38     1994.96     87.52 o 
  -5  10   6     6765.57     7044.54    163.13 o 
  -4  10   6     4833.18     4673.46    128.70 o 
  -3  10   6     6334.58     6428.65    152.74 o 
  -2  10   6     6233.62     6426.73    220.36 o 
  -1  10   6      529.03      519.59     50.25 o 
   0  10   6     3668.04     3648.41    110.34 o 
   1  10   6    22902.22    23248.80    408.22 o 
   2  10   6     3858.91     3781.38    195.77 o 
   3  10   6    34393.08    35017.17    494.73 o 
   4  10   6     4086.63     4071.20    119.92 o 
   5  10   6    29907.02    30075.18    500.71 o 
   6  10   6     1137.86     1213.03     83.00 o 
   7  10   6    36259.05    36003.52    683.20 o 
   8  10   6       99.80       96.60     53.40 o 
   9  10   6    29033.42    30030.38    605.59 o 
  10  10   6      558.73      576.04     87.02 o 
  11  10   6    15216.89    15848.00    395.14 o 
  12  10   6     4484.14     4715.14    202.78 o 
 -15  11   6      498.90      433.00     73.44 o 
 -14  11   6     1012.60     1040.12     93.68 o 
 -13  11   6        1.92       25.47     42.05 o 
 -12  11   6      696.68      759.22     79.26 o 
 -11  11   6     3515.31     3434.41    137.51 o 
 -10  11   6     2131.34     1926.26    106.46 o 
  -9  11   6     3169.11     3088.85    222.45 o 
  -8  11   6    14704.42    15335.84    312.86 o 
  -7  11   6     2554.03     2369.47     97.75 o 
  -6  11   6    17874.15    18565.18    316.28 o 
  -5  11   6     2121.94     1986.19     89.91 o 
  -4  11   6    23473.46    23136.85    441.04 o 
  -3  11   6     4483.38     4790.01    173.48 o 
  -2  11   6    37486.05    38481.15    543.57 o 
  -1  11   6     1595.98     1659.73    106.60 o 
   0  11   6    41436.05    40940.04    777.31 o 
   1  11   6      129.59      183.16     49.21 o 
   2  11   6     9411.97     9800.39    233.19 o 
   3  11   6      273.71      203.94     60.12 o 
   4  11   6    10739.87    10514.77    291.50 o 
   5  11   6      282.36      237.82     71.71 o 
   6  11   6     3073.90     3150.53    164.03 o 
   7  11   6     2445.19     2719.58    143.48 o 
   8  11   6     2111.54     2151.86    140.54 o 
   9  11   6     5253.18     5276.42    207.56 o 
  10  11   6     8627.08     8661.30    277.23 o 
 -13  12   6      879.49      865.28     90.19 o 
 -12  12   6    13676.74    13761.48    314.44 o 
 -11  12   6      861.14      782.71     82.39 o 
 -10  12   6     9655.06     9985.62    400.22 o 
  -9  12   6     1524.25     1683.73    128.50 o 
  -8  12   6    12635.46    12477.26    281.46 o 
  -7  12   6       45.90       98.64     43.86 o 
  -6  12   6    12319.09    11900.84    306.66 o 
  -5  12   6       19.02       56.53     36.41 o 
  -4  12   6     3769.01     3880.90    126.80 o 
  -3  12   6     1662.91     1727.21     89.10 o 
  -2  12   6      132.71      191.69     43.63 o 
  -1  12   6     3739.94     3779.38    143.87 o 
   0  12   6     4496.69     4562.10    157.05 o 
   1  12   6     4167.52     4021.38    184.34 o 
   2  12   6     9309.37     9449.54    280.28 o 
   3  12   6     4978.69     5028.41    240.84 o 
   4  12   6     9375.20     9399.93    281.77 o 
   5  12   6     3099.29     2985.29    196.22 o 
   6  12   6    20983.18    21067.76    602.91 o 
   7  12   6     1513.89     1521.32    121.95 o 
   8  12   6    18108.28    19165.32    521.44 o 
   9  12   6       45.96       45.38     58.15 o 
 -11  13   6      559.46      581.52     76.79 o 
 -10  13   6      206.83      187.74     56.86 o 
  -9  13   6     4970.24     4976.52    174.71 o 
  -8  13   6       20.28       33.66     42.91 o 
  -7  13   6     9058.04     9448.23    342.63 o 
  -6  13   6       20.93        3.92     37.21 o 
  -5  13   6    19590.05    19373.94    341.42 o 
  -4  13   6      173.05      227.50     50.57 o 
  -3  13   6    24743.43    25461.64    412.86 o 
  -2  13   6      306.31      266.63     60.20 o 
  -1  13   6    21820.73    22654.42    507.46 o 
   0  13   6      758.68      805.24    100.00 o 
   1  13   6    22429.19    21521.91    491.01 o 
   2  13   6      606.28      635.26    112.38 o 
   3  13   6    16702.35    16844.30    773.71 o 
   4  13   6     2519.89     2509.23    149.62 o 
   5  13   6     2608.42     2521.22    202.71 o 
   6  13   6     3561.08     3202.85    219.86 o 
  -7  14   6      794.30      839.56     86.76 o 
  -6  14   6     3161.58     3182.23    140.52 o 
  -5  14   6       55.33      119.42     46.75 o 
  -4  14   6       28.53       24.85     41.35 o 
  -3  14   6      319.27      390.43     79.87 o 
  -2  14   6       36.82      202.46    103.67 o 
  -1  14   6     1952.21     1907.89    139.81 o 
   0  14   6      999.52     1136.92    116.00 o 
   1  14   6      541.07      763.66    101.18 o 
   2  14   6     3125.48     3260.06    174.83 o 
 -22   1   7     5349.62     6001.61    286.29 o 
 -21   1   7    13553.28    13578.80    533.99 o 
 -20   1   7     3096.15     3330.50    197.32 o 
 -19   1   7    20435.60    20711.47    957.79 o 
 -18   1   7     5688.82     5407.70    190.60 o 
 -17   1   7    32477.54    31812.14    732.09 o 
 -16   1   7     4444.50     4778.90    217.08 o 
 -15   1   7    12526.72    12995.55    308.83 o 
 -14   1   7    10862.68    10547.90    218.50 o 
 -13   1   7     9763.95     9893.99    204.31 o 
 -12   1   7     7861.11     7877.64    150.16 o 
 -11   1   7      376.63      464.55     63.07 o 
 -10   1   7    12281.17    13258.02    204.83 o 
  -9   1   7    10274.97    10987.15    177.11 o 
  -8   1   7     1767.85     2121.49     58.85 o 
  -7   1   7    10252.36    10039.16    149.16 o 
  -6   1   7       11.21       61.49     17.05 o 
  -5   1   7    11911.44    11521.59    192.40 o 
  -4   1   7     3688.52     3771.40    102.42 o 
  -3   1   7    22462.46    21938.57    308.28 o 
  -2   1   7     5989.19     5963.63    128.82 o 
  -1   1   7    53407.42    51686.30    801.58 o 
   0   1   7    13950.96    13416.66    195.92 o 
   1   1   7    61842.98    61265.64    821.96 o 
   2   1   7    26547.36    26598.63    348.89 o 
   3   1   7    51924.80    50910.63    623.74 o 
   4   1   7    26385.74    26289.94    350.61 o 
   5   1   7    29168.63    28906.20    427.95 o 
   6   1   7    21063.37    20693.49    343.50 o 
   7   1   7     5554.21     5544.58    142.79 o 
   8   1   7     9665.26     9639.71    221.48 o 
   9   1   7      357.51      405.48     51.63 o 
  10   1   7     2767.19     2800.39    108.49 o 
  11   1   7      150.88      134.24     48.08 o 
  12   1   7      584.28      649.10     94.05 o 
  13   1   7     1419.54     1418.54    128.89 o 
  14   1   7        0.65      -15.66     55.68 o 
  15   1   7     7575.92     7279.43    600.57 o 
  16   1   7     1989.48     2039.00    166.63 o 
  17   1   7     8381.08     8354.24    329.66 o 
 -22   2   7     2554.70     2448.83    387.75 o 
 -21   2   7       38.68       90.41     69.72 o 
 -20   2   7      146.58      159.20     74.79 o 
 -19   2   7       27.23       -5.45     46.23 o 
 -18   2   7     1150.50     1242.86    139.08 o 
 -17   2   7        3.81       29.09     43.44 o 
 -16   2   7     3069.74     2940.02    135.26 o 
 -15   2   7        8.16       12.77     35.63 o 
 -14   2   7    24103.17    23913.07    473.15 o 
 -13   2   7      427.19      489.95     49.81 o 
 -12   2   7    37474.52    38351.20    503.27 o 
 -11   2   7      773.06      823.85     43.50 o 
 -10   2   7    58709.36    61603.19    688.28 o 
  -9   2   7     1610.84     1580.80     58.87 o 
  -8   2   7    24791.54    23757.39    342.81 o 
  -7   2   7     2156.94     2087.91     71.20 o 
  -6   2   7    41852.12    43571.01    493.16 o 
  -5   2   7     3429.23     3400.28     70.78 o 
  -4   2   7    17406.77    17242.90    229.87 o 
  -3   2   7     4010.53     3797.32     72.67 o 
  -2   2   7       13.03      171.56     23.99 o 
  -1   2   7     6069.06     5890.66     92.47 o 
   0   2   7     2052.96     2113.47     60.03 o 
   1   2   7    10286.08    10423.38    165.67 o 
   2   2   7    14196.01    14422.86    237.04 o 
   3   2   7     3230.28     3228.32     78.84 o 
   4   2   7     5805.97     5873.88    115.24 o 
   5   2   7      100.63      176.86     30.68 o 
   6   2   7    15394.01    14714.73    227.71 o 
   7   2   7      300.98      268.59     42.08 o 
   8   2   7    21367.98    20723.51    354.46 o 
   9   2   7      692.13      693.31     59.93 o 
  10   2   7    16704.15    16922.91    366.48 o 
  11   2   7     1235.90     1222.57     92.75 o 
  12   2   7    11654.13    11422.30    355.30 o 
  13   2   7     2954.07     2791.56    166.88 o 
  14   2   7     8134.58     8605.71    313.83 o 
  15   2   7     2335.92     2303.10    170.92 o 
  16   2   7      954.19      992.10    129.95 o 
 -21   3   7     1278.73     1147.99    146.73 o 
 -20   3   7    20077.79    19907.60    550.14 o 
 -19   3   7      717.77      619.11     85.21 o 
 -18   3   7    15234.13    15539.84    487.79 o 
 -17   3   7      466.27      214.17     59.60 o 
 -16   3   7    11041.42    10723.64    324.17 o 
 -15   3   7     6252.17     6324.28    202.06 o 
 -14   3   7    13126.24    12926.98    307.27 o 
 -13   3   7      909.13      810.68     62.01 o 
 -12   3   7     1379.44     1435.01     74.76 o 
 -11   3   7    10643.16    10588.11    213.89 o 
 -10   3   7      242.36      268.72     44.96 o 
  -9   3   7     7771.92     8059.90    241.44 o 
  -8   3   7     8438.54     8205.57    131.76 o 
  -7   3   7     9135.60     9692.02    146.29 o 
  -6   3   7    24847.62    24445.05    298.84 o 
  -5   3   7     2362.51     2289.53     94.15 o 
  -4   3   7    26118.84    24142.27    292.17 o 
  -3   3   7      562.96      638.43     30.47 o 
  -2   3   7    38803.27    37249.08    570.94 o 
  -1   3   7     3940.40     4063.68     74.26 o 
   0   3   7    69673.11    67671.47    806.84 o 
   1   3   7      211.86      302.72     37.15 o 
   2   3   7    34085.64    32962.98    428.46 o 
   3   3   7      730.35      737.96     41.08 o 
   4   3   7    20257.46    19879.63    285.27 o 
   5   3   7     1110.54     1116.81     52.47 o 
   6   3   7    12105.31    12182.80    298.23 o 
   7   3   7     1510.99     1448.53     60.80 o 
   8   3   7     1313.66     1243.54     76.37 o 
   9   3   7     5039.79     4977.05    143.07 o 
  10   3   7     2650.70     2731.24    126.78 o 
  11   3   7     4104.19     4359.07    165.07 o 
  12   3   7    13215.69    12922.95    317.83 o 
  13   3   7     4839.82     5273.47    232.04 o 
  14   3   7     5808.11     6150.84    337.71 o 
  15   3   7     1439.55     1653.85    150.94 o 
  16   3   7    11598.91    11537.63    394.47 o 
 -21   4   7     2948.80     3217.90    171.20 o 
 -20   4   7       32.11       26.60     51.94 o 
 -19   4   7     1253.64     1240.19    112.32 o 
 -18   4   7      130.36       90.64     54.83 o 
 -17   4   7    13869.39    13638.17    343.59 o 
 -16   4   7     1386.58     1203.98     99.90 o 
 -15   4   7    34805.62    34415.58    646.79 o 
 -14   4   7        6.15       61.95     33.48 o 
 -13   4   7    55002.83    54488.33    791.13 o 
 -12   4   7      181.04      299.28     43.95 o 
 -11   4   7    94969.42    94600.18   1345.27 o 
 -10   4   7     1554.38     1486.56     78.41 o 
  -9   4   7   118601.09   119254.81   1406.41 o 
  -8   4   7     3087.43     2890.96     93.29 o 
  -7   4   7    71249.38    70741.40    998.95 o 
  -6   4   7     2950.98     2898.15     73.31 o 
  -5   4   7    26757.55    25192.29    307.56 o 
  -4   4   7     4553.65     4578.11     86.45 o 
  -3   4   7     7766.52     7755.52    146.99 o 
  -2   4   7    10191.78     9765.18    143.25 o 
  -1   4   7      199.68      395.23     25.85 o 
   0   4   7    26829.33    26367.57    366.36 o 
   1   4   7    63128.16    65676.34    796.23 o 
   2   4   7     6427.05     6553.43    128.44 o 
   3   4   7     2510.63     2555.57     75.72 o 
   4   4   7     3749.73     3764.66     94.13 o 
   5   4   7    13913.97    13535.16    218.69 o 
   6   4   7     2945.51     2880.66     84.95 o 
   7   4   7    32601.09    33089.31    449.38 o 
   8   4   7       11.36       73.35     27.81 o 
   9   4   7    53515.76    52596.21    761.42 o 
  10   4   7     2162.86     2226.91    134.89 o 
  11   4   7    41877.93    42082.51    753.78 o 
  12   4   7     7002.81     7219.51    263.56 o 
  13   4   7    17371.96    17424.42    482.99 o 
  14   4   7     6142.26     5994.56    256.69 o 
  15   4   7     5545.92     5796.29    258.17 o 
  16   4   7     7111.00     7411.93    305.29 o 
 -21   5   7     6790.36     6778.46    252.41 o 
 -20   5   7    13853.95    13622.74    418.87 o 
 -19   5   7     6401.48     6227.30    230.61 o 
 -18   5   7    13465.90    13009.72    345.42 o 
 -17   5   7     5753.00     5822.19    386.97 o 
 -16   5   7    15427.62    15150.71    367.14 o 
 -15   5   7     5265.56     5109.64    186.25 o 
 -14   5   7     1310.08     1365.97     83.15 o 
 -13   5   7     1056.88     1120.48     87.99 o 
 -12   5   7     1315.42     1382.58     83.83 o 
 -11   5   7     5454.80     5578.42    176.09 o 
 -10   5   7     2144.26     2172.47     95.70 o 
  -9   5   7     3520.32     3600.22     99.49 o 
  -8   5   7    19195.64    19136.16    289.89 o 
  -7   5   7    10999.12    10805.30    189.01 o 
  -6   5   7    26315.63    26128.17    364.44 o 
  -5   5   7    31012.13    31907.46    411.16 o 
  -4   5   7    39553.04    40429.99    468.31 o 
  -3   5   7    27715.96    27501.33    334.84 o 
  -2   5   7    31781.77    31954.91    380.19 o 
  -1   5   7    18418.56    18237.76    237.66 o 
   0   5   7    15888.36    15584.41    210.39 o 
   1   5   7     1275.77     1440.54    122.92 o 
   2   5   7    52850.81    51388.67    645.80 o 
   3   5   7     1790.14     1575.38     61.68 o 
   4   5   7     8740.30     8765.08    163.06 o 
   5   5   7      223.69      266.57     38.64 o 
   6   5   7      235.46      246.13     35.69 o 
   7   5   7     1486.75     1461.01     67.02 o 
   8   5   7     2644.60     2811.19     91.20 o 
   9   5   7     1879.41     2076.57     93.62 o 
  10   5   7     1509.50     1456.35     83.67 o 
  11   5   7     5790.80     6195.01    206.86 o 
  12   5   7     3427.93     3879.80    165.54 o 
  13   5   7    16418.01    15374.73    445.56 o 
  14   5   7    20024.24    19965.95    616.87 o 
  15   5   7     7201.26     7827.14    448.13 o 
 -20   6   7     1352.81     1498.30    134.54 o 
 -19   6   7      569.22      634.65     91.86 o 
 -18   6   7      163.06      391.28     75.70 o 
 -17   6   7      786.70      604.30     83.32 o 
 -16   6   7    14983.14    13798.16    395.61 o 
 -15   6   7      554.77      608.87     65.72 o 
 -14   6   7    49294.30    48097.37    729.79 o 
 -13   6   7      837.54      773.32     66.67 o 
 -12   6   7    71243.70    69754.63    990.05 o 
 -11   6   7        4.42      106.98     34.81 o 
 -10   6   7    59839.98    58885.82    842.90 o 
  -9   6   7      521.09      568.75     50.61 o 
  -8   6   7    61937.27    61898.64    778.65 o 
  -7   6   7       87.73       77.57     29.16 o 
  -6   6   7    28547.46    28522.21    397.95 o 
  -5   6   7     1963.31     1932.35     70.63 o 
  -4   6   7     8568.72     8407.21    159.22 o 
  -3   6   7     5387.22     5527.61    104.06 o 
  -2   6   7     9025.60     9552.70    150.16 o 
  -1   6   7     8134.89     8099.45    133.51 o 
   0   6   7       16.45      133.00     29.55 o 
   1   6   7     3192.19     3171.79     88.10 o 
   2   6   7     3105.89     3186.72     89.46 o 
   3   6   7     7412.49     7413.01    151.89 o 
   4   6   7    37618.07    37129.25    496.83 o 
   5   6   7     1929.81     2079.93     77.47 o 
   6   6   7    79487.98    78995.05    970.92 o 
   7   6   7      778.04      847.52     56.12 o 
   8   6   7    22765.18    23982.35    408.01 o 
   9   6   7       37.19       20.85     34.14 o 
  10   6   7    31330.69    31855.00    519.05 o 
  11   6   7      334.23      330.38     56.27 o 
  12   6   7    15750.46    16056.74    381.07 o 
  13   6   7     2131.01     2386.73    177.68 o 
  14   6   7     9072.50     9659.15    499.10 o 
  15   6   7     5335.82     5548.84    378.80 o 
 -19   7   7    29477.59    29922.16    634.59 o 
 -18   7   7       96.07      115.06     62.71 o 
 -17   7   7    29159.14    27885.87    740.07 o 
 -16   7   7       13.26      -12.94     47.31 o 
 -15   7   7    16845.77    16687.08    506.26 o 
 -14   7   7     1407.93     1454.77     91.27 o 
 -13   7   7     5825.17     5786.98    166.84 o 
 -12   7   7      853.80      798.05     68.88 o 
 -11   7   7      799.54      800.44     66.95 o 
 -10   7   7     1892.21     1802.82     88.52 o 
  -9   7   7     1753.98     1771.99     77.02 o 
  -8   7   7     3599.94     3935.36    141.69 o 
  -7   7   7    15999.25    15658.08    258.48 o 
  -6   7   7     1700.43     1694.12     93.97 o 
  -5   7   7    45659.28    46001.51    600.36 o 
  -4   7   7     4348.51     4320.28    109.87 o 
  -3   7   7    46530.84    47283.50    611.80 o 
  -2   7   7     2880.12     2886.95     74.65 o 
  -1   7   7    45158.99    44223.50    517.80 o 
   0   7   7      349.43      355.53     39.64 o 
   1   7   7    38935.95    38247.62    510.08 o 
   2   7   7       35.74      119.68     28.64 o 
   3   7   7    38218.24    38602.98    518.00 o 
   4   7   7     9764.09     9468.98    181.69 o 
   5   7   7     3392.81     3486.80    102.25 o 
   6   7   7     2941.12     3036.32     96.59 o 
   7   7   7     8959.55     9055.79    182.53 o 
   8   7   7    10492.61    10926.03    238.71 o 
   9   7   7        4.64        3.20     35.41 o 
  10   7   7     4682.07     4807.62    153.55 o 
  11   7   7     2275.18     2240.50    127.77 o 
  12   7   7     2893.92     2827.14    188.01 o 
  13   7   7     7107.15     7297.68    306.14 o 
  14   7   7     2786.43     3077.23    281.92 o 
 -18   8   7      985.33      850.44    108.85 o 
 -17   8   7     6831.18     6990.70    333.19 o 
 -16   8   7      767.95      762.79     79.26 o 
 -15   8   7    15384.32    15209.76    321.83 o 
 -14   8   7      910.65     1012.27     83.39 o 
 -13   8   7     5388.35     4982.22    187.49 o 
 -12   8   7     3265.76     3137.46    121.97 o 
 -11   8   7    39863.31    39231.05    616.68 o 
 -10   8   7     4911.98     4669.54    195.70 o 
  -9   8   7     7700.97     8030.92    194.49 o 
  -8   8   7     1149.70     1139.43     66.83 o 
  -7   8   7     4586.81     5121.12    130.70 o 
  -6   8   7      448.68      491.25     68.82 o 
  -5   8   7     3150.08     3200.96     98.95 o 
  -4   8   7      126.61      241.89     40.89 o 
  -3   8   7      444.88      537.24     47.18 o 
  -2   8   7      111.09      221.37     89.49 o 
  -1   8   7       69.08      122.24     31.78 o 
   0   8   7      398.84      451.66     43.19 o 
   1   8   7     4713.07     4659.48    117.49 o 
   2   8   7     4493.64     4326.39    154.57 o 
   3   8   7    16259.90    16537.68    271.15 o 
   4   8   7     6534.56     6557.62    149.10 o 
   5   8   7     2972.20     3002.97     98.68 o 
   6   8   7     3270.44     3257.60    104.39 o 
   7   8   7    13752.41    13655.79    278.67 o 
   8   8   7     2872.90     2954.88    125.26 o 
   9   8   7    16323.53    16293.37    322.71 o 
  10   8   7      367.27      389.16     69.07 o 
  11   8   7     1382.47     1504.95    116.64 o 
  12   8   7      139.84      106.94     61.73 o 
  13   8   7     2064.87     1778.74    253.45 o 
 -17   9   7     3882.76     3969.17    188.62 o 
 -16   9   7     9609.62     9824.15    254.80 o 
 -15   9   7     4220.39     4056.47    154.97 o 
 -14   9   7    10602.89    10461.56    255.77 o 
 -13   9   7     1012.82      888.87     79.65 o 
 -12   9   7     8119.52     7567.36    290.14 o 
 -11   9   7      874.94      808.17     74.31 o 
 -10   9   7      750.34      865.77     72.55 o 
  -9   9   7     1297.71     1326.03     94.34 o 
  -8   9   7      703.67      879.43     63.21 o 
  -7   9   7     1592.85     1617.36     78.80 o 
  -6   9   7    19965.70    20441.77    326.69 o 
  -5   9   7       43.07       25.92     28.51 o 
  -4   9   7    34914.93    34895.59    550.44 o 
  -3   9   7     1960.60     1979.84     80.84 o 
  -2   9   7    35038.52    34896.37    487.54 o 
  -1   9   7     4903.56     4640.06    143.32 o 
   0   9   7    16574.22    16956.26    321.03 o 
   1   9   7     8173.28     8100.32    196.70 o 
   2   9   7    17789.54    17697.33    289.56 o 
   3   9   7     7214.81     7111.80    159.66 o 
   4   9   7    27922.74    27793.55    411.29 o 
   5   9   7    11093.96    11404.12    219.09 o 
   6   9   7     9656.69     9792.03    242.03 o 
   7   9   7     4585.21     4669.23    175.49 o 
   8   9   7     4030.31     4179.66    224.46 o 
   9   9   7     4921.49     4811.41    187.33 o 
  10   9   7      122.96      150.50     60.90 o 
  11   9   7     1896.31     1735.09    129.75 o 
  12   9   7     4150.29     4340.23    190.83 o 
 -16  10   7      123.14      123.33     54.83 o 
 -15  10   7     1157.71     1126.68     95.35 o 
 -14  10   7     1488.38     1595.37    106.26 o 
 -13  10   7     2865.04     2659.76    126.56 o 
 -12  10   7     3409.81     3174.20    132.57 o 
 -11  10   7     3503.85     3414.27    134.61 o 
 -10  10   7       15.81       46.19     42.43 o 
  -9  10   7     4354.53     4207.29    143.62 o 
  -8  10   7      282.33      302.48     51.37 o 
  -7  10   7     2111.85     2008.78     89.67 o 
  -6  10   7       74.14       63.53     34.71 o 
  -5  10   7     1220.31     1159.62     70.50 o 
  -4  10   7       67.33      171.11     37.37 o 
  -3  10   7     1362.82     1400.15     74.28 o 
  -2  10   7     1745.69     1760.72     96.17 o 
  -1  10   7      234.51      303.73     51.32 o 
   0  10   7      950.61      860.10     91.59 o 
   1  10   7        9.17       27.76     34.24 o 
   2  10   7      264.10      343.04     76.48 o 
   3  10   7      383.54      416.44     58.29 o 
   4  10   7      163.96      194.38     43.56 o 
   5  10   7      947.35      978.39     67.92 o 
   6  10   7      276.14      285.39     65.17 o 
   7  10   7     3195.10     3065.31    147.55 o 
   8  10   7       56.37       -9.87     48.91 o 
   9  10   7     2477.85     2440.26    141.10 o 
  10  10   7        4.10       20.68     55.04 o 
  11  10   7     1651.60     1518.91    129.55 o 
 -15  11   7     5223.29     4893.91    180.21 o 
 -14  11   7     2081.24     2104.79    121.98 o 
 -13  11   7     1622.68     1574.74    106.82 o 
 -12  11   7     1657.84     1606.26    103.78 o 
 -11  11   7      272.76      215.09     62.30 o 
 -10  11   7       14.43       19.15     37.51 o 
  -9  11   7       28.33       56.13     40.73 o 
  -8  11   7      410.50      427.74     61.75 o 
  -7  11   7       36.62       59.26     37.46 o 
  -6  11   7     1380.38     1377.52     80.38 o 
  -5  11   7      925.90     1089.24     73.52 o 
  -4  11   7     3379.76     3729.63    121.03 o 
  -3  11   7     1789.65     1907.54     89.64 o 
  -2  11   7     8084.48     7523.10    239.78 o 
  -1  11   7     8019.62     7529.81    202.42 o 
   0  11   7     9948.33     9853.43    238.24 o 
   1  11   7     4472.96     4583.87    153.98 o 
   2  11   7     6956.66     6756.46    190.17 o 
   3  11   7     4265.40     4501.87    180.26 o 
   4  11   7     4739.66     4795.37    189.38 o 
   5  11   7     4570.56     4265.43    179.01 o 
   6  11   7     5683.57     5726.56    206.60 o 
   7  11   7     2277.71     2139.60    133.83 o 
   8  11   7     2081.90     1836.20    130.00 o 
   9  11   7       50.15       13.58     54.27 o 
 -13  12   7    10432.80    10174.18    267.11 o 
 -12  12   7     1981.58     1981.59    117.94 o 
 -11  12   7     6528.72     6531.18    201.49 o 
 -10  12   7      792.02      807.32     81.50 o 
  -9  12   7    19079.19    20279.84    396.02 o 
  -8  12   7     2446.43     2639.96    128.90 o 
  -7  12   7     7048.52     8170.88    339.73 o 
  -6  12   7     6586.44     6750.60    175.17 o 
  -5  12   7    14011.08    13584.94    264.47 o 
  -4  12   7     3129.30     3119.94    137.93 o 
  -3  12   7     1149.56     1164.44     92.08 o 
  -2  12   7      828.79      828.31     79.87 o 
  -1  12   7       55.45      134.20     48.39 o 
   0  12   7      737.00      857.28     80.00 o 
   1  12   7      254.59      281.34     78.83 o 
   2  12   7      869.29      925.10     99.64 o 
   3  12   7      661.91      656.36    114.66 o 
   4  12   7      132.19       77.67    101.24 o 
   5  12   7     3636.15     4352.39    462.14 o 
   6  12   7     1259.39     1209.29    145.99 o 
   7  12   7     7076.48     7314.56    324.61 o 
 -10  13   7      138.28      203.72     56.81 o 
  -9  13   7      195.42      128.85     51.46 o 
  -8  13   7      404.14      534.00     74.06 o 
  -7  13   7     3584.04     3804.24    150.07 o 
  -6  13   7     8825.44     8837.21    227.79 o 
  -5  13   7     7692.01     7647.46    193.40 o 
  -4  13   7     4442.28     4409.27    183.91 o 
  -3  13   7     5777.67     5713.54    188.46 o 
  -2  13   7     3690.53     3495.77    145.47 o 
  -1  13   7     4552.04     4572.40    197.09 o 
   0  13   7       97.87      115.42     61.74 o 
   1  13   7     3642.69     3411.32    173.32 o 
   2  13   7      154.68      230.52     71.03 o 
   3  13   7     2422.19     2030.19    140.06 o 
   4  13   7        9.73       19.03     58.44 o 
   5  13   7      901.77      724.96    127.64 o 
  -5  14   7     2021.66     1912.73    137.98 o 
  -4  14   7     3807.65     3779.60    157.34 o 
  -3  14   7     2225.57     2366.79    154.38 o 
  -2  14   7      101.81       94.25     75.35 o 
  -1  14   7     1621.91     1528.46    130.15 o 
   0  14   7       80.99       59.84     63.62 o 
 -22   0   8    11381.66    11118.33    574.40 o 
 -21   0   8      398.02      253.91    120.76 o 
 -20   0   8     4480.07     4955.15    350.79 o 
 -19   0   8     1070.48      955.95    173.10 o 
 -18   0   8      307.30      285.13    111.11 o 
 -17   0   8     2418.26     2430.74    226.36 o 
 -16   0   8    15804.48    15301.28    412.17 o 
 -15   0   8     3780.54     4119.04    237.84 o 
 -14   0   8    20119.87    20167.54    498.78 o 
 -13   0   8     2815.21     3254.36    155.10 o 
 -12   0   8    42066.15    43334.36    808.17 o 
 -11   0   8      893.74      996.43     80.82 o 
 -10   0   8    70235.78    69932.88   1101.22 o 
  -9   0   8        2.84       56.83     31.69 o 
  -8   0   8   206174.19   213278.47   4709.70 o 
  -7   0   8     2164.28     2223.90     88.30 o 
  -6   0   8   129394.23   133777.48   1997.63 o 
  -5   0   8     5475.44     5423.09    139.50 o 
  -4   0   8   158176.44   169684.48   3771.96 o 
  -3   0   8     9246.65     9169.20    269.92 o 
  -2   0   8    32143.00    34551.16   1110.27 o 
  -1   0   8    10584.78    10832.30    373.16 o 
   0   0   8     1598.51     1536.56     59.45 o 
   1   0   8    17770.75    18027.88    658.27 o 
   2   0   8    25531.12    25286.85    783.77 o 
   3   0   8    11744.79    11139.56    304.79 o 
   4   0   8    18097.17    17962.65    557.41 o 
   5   0   8     5921.72     5805.10    206.82 o 
   6   0   8    56530.60    56861.75   1144.50 o 
   7   0   8     2082.02     2101.27    128.52 o 
   8   0   8    25651.25    24891.09    587.62 o 
   9   0   8     1447.81     1406.97    116.05 o 
  10   0   8    57372.39    56536.10   2695.90 o 
  11   0   8      242.06      304.42    100.55 o 
  12   0   8    29481.34    29542.67    995.90 o 
  13   0   8     4240.27     4697.11    316.81 o 
  14   0   8     9825.98    10235.39    502.77 o 
  15   0   8     6460.48     5773.82    370.08 o 
  16   0   8     7354.45     7582.87    444.46 o 
 -22   1   8     3484.78     2802.11    503.00 o 
 -21   1   8    10657.92    10672.33    386.61 o 
 -20   1   8     5337.49     4904.27    244.37 o 
 -19   1   8    18343.10    17733.22    515.04 o 
 -18   1   8     5860.23     5520.84    234.09 o 
 -17   1   8    31760.20    31564.18    609.67 o 
 -16   1   8      141.76      147.21     47.56 o 
 -15   1   8    15306.91    15705.73    352.85 o 
 -14   1   8     1197.41     1043.16     67.56 o 
 -13   1   8     9356.11     9195.70    196.98 o 
 -12   1   8     1921.08     1933.15     71.62 o 
 -11   1   8     1569.23     1549.99     75.86 o 
 -10   1   8     2686.60     3188.18     84.96 o 
  -9   1   8     5318.82     5708.77    138.83 o 
  -8   1   8    22671.54    23767.52    300.07 o 
  -7   1   8    10290.00    10173.90    154.65 o 
  -6   1   8    21683.77    21945.35    275.96 o 
  -5   1   8    23907.54    24416.70    299.54 o 
  -4   1   8    39105.89    39499.58    451.32 o 
  -3   1   8    36918.41    38575.81    653.71 o 
  -2   1   8    21146.02    20903.95    285.38 o 
  -1   1   8    37733.86    36674.71    497.68 o 
   0   1   8    15892.10    15856.56    230.17 o 
   1   1   8    47447.20    46608.12    578.33 o 
   2   1   8     2410.27     2450.52     66.80 o 
   3   1   8    18865.26    18252.58    305.85 o 
   4   1   8       99.89      174.14     54.45 o 
   5   1   8     4640.84     4508.46    212.64 o 
   6   1   8     1425.39     1364.00    110.70 o 
   7   1   8      153.31      180.41     40.79 o 
   8   1   8     7315.16     7249.48    178.22 o 
   9   1   8      367.74      369.40     52.61 o 
  10   1   8     6468.39     6665.75    206.15 o 
  11   1   8     2122.68     2054.79    143.41 o 
  12   1   8     7014.20     6914.32    267.68 o 
  13   1   8     4344.66     4541.92    358.60 o 
  14   1   8     8027.36     8054.09    309.12 o 
  15   1   8     7522.77     7439.76    303.00 o 
  16   1   8     6756.02     7187.42    306.16 o 
 -22   2   8       84.90      102.40     73.52 o 
 -21   2   8     2349.38     2037.77    261.95 o 
 -20   2   8      547.47      476.60    148.76 o 
 -19   2   8       20.68       89.31     85.23 o 
 -18   2   8     1187.21     1148.21    101.49 o 
 -17   2   8     5302.03     5091.07    270.67 o 
 -16   2   8     1006.91     1039.65    104.90 o 
 -15   2   8     8549.92     8214.28    233.55 o 
 -14   2   8     3400.95     3310.62    137.51 o 
 -13   2   8    36238.74    36773.04    561.21 o 
 -12   2   8     3483.59     3552.21    117.90 o 
 -11   2   8    40064.95    40489.50    534.32 o 
 -10   2   8     1621.71     1810.90     66.30 o 
  -9   2   8    54106.22    54066.18    754.78 o 
  -8   2   8      108.29      130.91     25.81 o 
  -7   2   8    77804.82    77657.71    846.88 o 
  -6   2   8     1539.77     1683.08     59.58 o 
  -5   2   8    82688.73    83480.81    901.38 o 
  -4   2   8     5613.24     5606.43     98.55 o 
  -3   2   8    27453.89    28934.87    342.59 o 
  -2   2   8     7927.26     7874.79    119.78 o 
  -1   2   8     7282.41     8402.33    123.09 o 
   0   2   8     9015.63     8867.42    151.26 o 
   1   2   8     6542.34     7329.46    134.76 o 
   2   2   8    11456.75    11250.44    181.80 o 
   3   2   8     6120.58     7003.60    231.52 o 
   4   2   8    10259.05     9903.06    169.55 o 
   5   2   8    26838.83    26452.07    561.66 o 
   6   2   8     5941.81     5641.84    196.43 o 
   7   2   8    29786.95    30304.50    555.97 o 
   8   2   8     1147.26     1187.16     83.87 o 
   9   2   8    27900.97    27618.60    457.34 o 
  10   2   8       71.53       84.88     44.51 o 
  11   2   8    15772.75    16215.03    370.96 o 
  12   2   8     2081.43     1909.22    336.10 o 
  13   2   8    11220.50    11175.44    368.41 o 
  14   2   8     3223.30     3230.71    191.54 o 
  15   2   8     6265.95     6954.09    292.34 o 
  16   2   8     7421.84     7218.01    307.21 o 
 -21   3   8      588.45      412.01     79.00 o 
 -20   3   8    18239.33    17841.44    433.71 o 
 -19   3   8     1218.33     1054.89    104.23 o 
 -18   3   8    18709.70    19133.76    435.49 o 
 -17   3   8       93.75      191.15     59.00 o 
 -16   3   8    43466.23    41457.93    755.54 o 
 -15   3   8     4864.38     4428.09    200.66 o 
 -14   3   8    37820.42    37916.09    668.28 o 
 -13   3   8     7063.22     6998.74    172.76 o 
 -12   3   8    16429.94    15908.30    293.22 o 
 -11   3   8     2185.43     2041.01     75.54 o 
 -10   3   8     4176.76     4252.21    107.35 o 
  -9   3   8     4367.41     4366.74    100.53 o 
  -8   3   8     1909.38     1997.62     65.73 o 
  -7   3   8     2679.06     2927.46     70.57 o 
  -6   3   8    13722.35    13874.06    361.49 o 
  -5   3   8     5942.06     6126.23    107.10 o 
  -4   3   8    24459.79    24020.80    297.90 o 
  -3   3   8     1937.31     2008.93     53.52 o 
  -2   3   8    34582.68    34661.16    402.68 o 
  -1   3   8     3250.62     3411.26     67.65 o 
   0   3   8    90061.98    88565.60   1051.48 o 
   1   3   8     2785.57     2801.76     76.55 o 
   2   3   8    32275.17    30739.53    409.74 o 
   3   3   8     1668.82     1618.28     60.82 o 
   4   3   8    28725.65    28028.54    383.32 o 
   5   3   8     2053.30     1868.41     67.06 o 
   6   3   8    17116.69    16348.89    295.15 o 
   7   3   8     6798.94     6815.96    167.55 o 
   8   3   8     5443.70     5139.66    144.55 o 
   9   3   8    14871.98    14949.37    341.98 o 
  10   3   8       76.00       80.25     47.46 o 
  11   3   8    13692.84    13638.70    332.31 o 
  12   3   8     2124.42     1861.55    144.76 o 
  13   3   8     4596.58     4591.87    318.88 o 
  14   3   8     1022.75     1048.65    126.73 o 
  15   3   8      294.85      239.56     82.62 o 
 -21   4   8       55.81       77.24     62.61 o 
 -20   4   8       11.86      -28.93     51.48 o 
 -19   4   8        1.12        7.42     46.09 o 
 -18   4   8      181.65      224.86     63.50 o 
 -17   4   8       23.32       72.28     49.65 o 
 -16   4   8     1894.96     1624.98    114.26 o 
 -15   4   8     1598.49     1452.84    104.02 o 
 -14   4   8     3694.85     3649.13    163.03 o 
 -13   4   8      279.52      293.47     47.99 o 
 -12   4   8    18446.68    18152.24    327.84 o 
 -11   4   8     1386.00     1514.07     96.63 o 
 -10   4   8    11156.42    11230.99    200.55 o 
  -9   4   8     2820.23     2922.96    117.44 o 
  -8   4   8    11239.75    11389.47    197.19 o 
  -7   4   8     1622.16     1758.83     64.00 o 
  -6   4   8     3625.65     3457.43     77.43 o 
  -5   4   8        2.04       59.11     19.37 o 
  -4   4   8       62.80       87.75     19.36 o 
  -3   4   8      542.57      626.77     33.20 o 
  -2   4   8     1495.39     1772.32     50.97 o 
  -1   4   8        5.39       37.94     21.31 o 
   0   4   8    13798.09    14334.91    223.74 o 
   1   4   8     1036.60      952.04     49.12 o 
   2   4   8     7912.82     8448.64    155.71 o 
   3   4   8      836.05      877.54     48.53 o 
   4   4   8     6813.48     6746.21    137.85 o 
   5   4   8     1144.46     1100.20     56.07 o 
   6   4   8     9189.89     8712.71    167.57 o 
   7   4   8      399.88      503.43     53.44 o 
   8   4   8     5859.91     5854.73    158.33 o 
   9   4   8      318.30      238.20     56.24 o 
  10   4   8      611.67      800.52     83.73 o 
  11   4   8       94.60      133.97     53.53 o 
  12   4   8     2652.32     2706.72    198.59 o 
  13   4   8        1.24       99.62     67.77 o 
  14   4   8     2717.13     2534.60    178.72 o 
  15   4   8       37.89       16.82     64.78 o 
 -21   5   8    11014.79    11195.19    337.91 o 
 -20   5   8     6043.15     6105.52    232.55 o 
 -19   5   8    12332.76    12441.83    345.78 o 
 -18   5   8    10479.28    10155.33    340.97 o 
 -17   5   8    15106.07    15660.04    733.59 o 
 -16   5   8     7368.51     7147.97    230.94 o 
 -15   5   8    12313.71    12281.83    281.13 o 
 -14   5   8     8534.82     8678.34    209.17 o 
 -13   5   8     9879.33     9735.97    344.95 o 
 -12   5   8    17243.09    16561.01    359.00 o 
 -11   5   8       53.80       45.23     31.12 o 
 -10   5   8     3553.99     3482.01    101.64 o 
  -9   5   8     4469.68     4470.32    128.38 o 
  -8   5   8      664.45      712.99     49.41 o 
  -7   5   8     2338.21     2712.75     94.32 o 
  -6   5   8     1979.73     1849.43     69.27 o 
  -5   5   8     5896.65     6231.27    136.00 o 
  -4   5   8    10601.90    10834.12    164.09 o 
  -3   5   8    22329.23    22160.17    282.96 o 
  -2   5   8     5628.70     5760.57    105.30 o 
  -1   5   8    28297.47    27815.04    383.04 o 
   0   5   8     2309.19     2369.85     75.60 o 
   1   5   8     9435.54     9332.07    169.67 o 
   2   5   8    18459.17    18402.35    278.64 o 
   3   5   8    16580.13    16598.76    259.72 o 
   4   5   8    22202.46    21726.11    321.79 o 
   5   5   8    10938.24    10843.38    195.64 o 
   6   5   8    16327.67    16168.19    262.80 o 
   7   5   8     7130.12     7205.75    155.06 o 
   8   5   8     3111.88     3005.41    111.33 o 
   9   5   8    10239.45    10150.92    318.72 o 
  10   5   8     4710.54     4709.56    180.51 o 
  11   5   8     4131.79     4191.84    173.98 o 
  12   5   8     4576.93     4416.71    183.79 o 
  13   5   8      598.68      596.72    103.86 o 
  14   5   8       31.38        3.90     63.79 o 
 -20   6   8      819.45      720.67    103.68 o 
 -19   6   8       11.41      175.47    155.10 o 
 -18   6   8      287.28      227.72     66.86 o 
 -17   6   8       64.11      140.24     57.96 o 
 -16   6   8      211.48      164.57     57.73 o 
 -15   6   8     3044.86     3022.95    122.66 o 
 -14   6   8       52.80       83.22     40.17 o 
 -13   6   8      636.00      640.38     64.51 o 
 -12   6   8        8.85       85.14     44.27 o 
 -11   6   8     3026.81     3155.64    114.74 o 
 -10   6   8     1583.23     1388.18     98.95 o 
  -9   6   8    11550.87    11718.05    272.55 o 
  -8   6   8     2474.49     2407.56    113.86 o 
  -7   6   8    15617.54    15532.49    253.57 o 
  -6   6   8     6194.01     6215.01    136.75 o 
  -5   6   8    14234.55    15026.95    244.17 o 
  -4   6   8     3509.77     3537.35    131.64 o 
  -3   6   8     3063.57     3103.19     76.00 o 
  -2   6   8     2176.75     2359.21     76.76 o 
  -1   6   8     1631.62     1595.78     64.89 o 
   0   6   8      209.45      237.51     48.61 o 
   1   6   8     5599.90     5785.04    128.36 o 
   2   6   8      263.96      270.39     36.31 o 
   3   6   8      706.38      786.68     90.67 o 
   4   6   8      426.95      473.26     45.24 o 
   5   6   8      311.02      413.35     43.59 o 
   6   6   8       13.04      111.40     31.99 o 
   7   6   8     8903.34     8978.18    181.09 o 
   8   6   8      101.31      129.54     40.64 o 
   9   6   8     5098.90     5049.35    228.58 o 
  10   6   8      748.74      854.67    148.85 o 
  11   6   8     1391.96     1802.69    122.56 o 
  12   6   8     1211.95     1113.00    104.99 o 
  13   6   8     1538.86     1471.18    121.03 o 
  14   6   8     2289.26     2357.74    257.12 o 
 -19   7   8    11562.45    11767.47    345.25 o 
 -18   7   8     1469.90     1440.12    122.68 o 
 -17   7   8    11806.88    11473.14    325.40 o 
 -16   7   8      186.02      209.62     62.74 o 
 -15   7   8    10645.28    10580.27    251.36 o 
 -14   7   8      968.81     1028.20     82.03 o 
 -13   7   8     2174.27     2021.72    102.56 o 
 -12   7   8     1746.97     1646.67    133.99 o 
 -11   7   8     2016.72     1822.85    128.90 o 
 -10   7   8     1917.81     2070.62     98.81 o 
  -9   7   8        4.69       30.49     28.17 o 
  -8   7   8      631.81      642.22     53.48 o 
  -7   7   8     5475.20     5423.16    147.04 o 
  -6   7   8     3840.20     4017.78    110.65 o 
  -5   7   8    12682.28    12588.54    235.45 o 
  -4   7   8     1480.10     1583.49     68.30 o 
  -3   7   8    17138.75    16900.35    268.64 o 
  -2   7   8      240.89      235.56     41.61 o 
  -1   7   8    16630.88    16401.60    262.27 o 
   0   7   8      901.18      875.02     72.53 o 
   1   7   8    13373.97    12993.05    224.46 o 
   2   7   8     2863.12     3050.37     94.69 o 
   3   7   8    18100.39    17092.25    356.03 o 
   4   7   8     1581.60     1655.42     72.91 o 
   5   7   8     2312.22     2400.59     89.99 o 
   6   7   8     8749.92     8877.97    187.03 o 
   7   7   8     4683.12     4540.91    125.45 o 
   8   7   8     4374.01     4456.65    145.35 o 
   9   7   8      937.28     1113.79     96.39 o 
  10   7   8     2825.92     2546.37    138.18 o 
  11   7   8      531.74      433.35     82.12 o 
  12   7   8     2584.39     2717.19    190.39 o 
  13   7   8      744.60      857.87    281.00 o 
 -18   8   8      101.10      132.52     60.48 o 
 -17   8   8      372.05      394.43     78.46 o 
 -16   8   8     2019.71     1984.16    114.35 o 
 -15   8   8      462.95      514.16     66.22 o 
 -14   8   8    10587.62    10476.37    301.14 o 
 -13   8   8      327.50      406.34     59.21 o 
 -12   8   8    37107.23    36104.83    584.11 o 
 -11   8   8        3.86       85.35     37.47 o 
 -10   8   8    35755.89    35411.43    565.22 o 
  -9   8   8      438.67      455.71     95.04 o 
  -8   8   8    47826.54    48305.19    645.84 o 
  -7   8   8     2750.33     2823.97     97.62 o 
  -6   8   8    32871.79    33316.23    470.98 o 
  -5   8   8     4434.14     4680.86    123.22 o 
  -4   8   8    20081.08    20612.19    321.50 o 
  -3   8   8     7212.52     7342.12    230.98 o 
  -2   8   8    12223.25    12765.18    262.39 o 
  -1   8   8     5719.38     5570.59    157.12 o 
   0   8   8     5745.67     5833.49    136.58 o 
   1   8   8     3428.51     3358.60    101.65 o 
   2   8   8     1355.38     1355.04     68.28 o 
   3   8   8     3238.42     3357.46    103.87 o 
   4   8   8    23805.03    24300.48    369.65 o 
   5   8   8     3272.83     3416.63    107.91 o 
   6   8   8    13680.12    13635.29    247.60 o 
   7   8   8      202.21      191.14     48.32 o 
   8   8   8    16076.28    16385.97    324.59 o 
   9   8   8      307.29      315.86     57.79 o 
  10   8   8     9511.51     9346.50    352.30 o 
  11   8   8     1099.72      891.17    130.79 o 
  12   8   8    15061.35    14598.85    474.42 o 
 -17   9   8     8041.88     8174.64    276.90 o 
 -16   9   8     3968.06     3941.62    157.91 o 
 -15   9   8     5232.56     4902.20    171.60 o 
 -14   9   8     2783.77     2749.03    131.22 o 
 -13   9   8      426.73      417.96     62.25 o 
 -12   9   8      772.38      857.78     79.01 o 
 -11   9   8      152.76      202.66     48.42 o 
 -10   9   8       35.66      132.89     42.57 o 
  -9   9   8      885.31      875.75     90.46 o 
  -8   9   8     1884.32     1957.95    120.38 o 
  -7   9   8       43.25       85.07     33.64 o 
  -6   9   8     5982.02     5921.07    148.47 o 
  -5   9   8     7588.38     7528.40    174.95 o 
  -4   9   8    15414.05    15174.47    281.28 o 
  -3   9   8    13092.15    12918.06    273.36 o 
  -2   9   8    20311.88    20072.60    369.33 o 
  -1   9   8    20874.37    21068.11    382.53 o 
   0   9   8    13179.88    13031.26    273.80 o 
   1   9   8    13572.58    13676.91    282.69 o 
   2   9   8     2849.85     2686.98     95.15 o 
   3   9   8      396.35      448.10     50.19 o 
   4   9   8     3760.07     3513.13    112.12 o 
   5   9   8     2179.14     2087.24     89.76 o 
   6   9   8      142.83      184.86     40.93 o 
   7   9   8      238.48      335.62     56.16 o 
   8   9   8       31.22       -0.50     46.39 o 
   9   9   8      354.09      510.24     80.76 o 
  10   9   8     1845.17     1690.36    152.00 o 
  11   9   8     1776.89     1848.21    173.17 o 
 -16  10   8     1673.07     1602.06    112.47 o 
 -15  10   8     7485.22     7359.75    219.07 o 
 -14  10   8     1286.85     1459.97    119.01 o 
 -13  10   8    20972.44    20876.29    406.58 o 
 -12  10   8     1866.52     1875.31    112.53 o 
 -11  10   8    43346.60    42713.73    905.22 o 
 -10  10   8       48.89       15.50     44.57 o 
  -9  10   8    44516.43    44318.87    691.72 o 
  -8  10   8      144.53      197.20     44.14 o 
  -7  10   8    41421.04    40879.40    575.81 o 
  -6  10   8       10.61       25.74     33.05 o 
  -5  10   8    22406.65    22739.58    575.21 o 
  -4  10   8     2350.79     2478.17    112.73 o 
  -3  10   8    28067.48    27265.73    472.91 o 
  -2  10   8     5454.14     5497.16    167.41 o 
  -1  10   8      956.89     1130.87     98.02 o 
   0  10   8     9461.50     9232.86    270.19 o 
   1  10   8     4204.00     3982.52    150.70 o 
   2  10   8     4696.73     4696.98    154.61 o 
   3  10   8     5832.32     6103.53    178.17 o 
   4  10   8     6122.91     5910.87    152.83 o 
   5  10   8    10510.50    11262.97    227.03 o 
   6  10   8     3320.29     3250.93    214.21 o 
   7  10   8    15364.67    16691.76    397.75 o 
   8  10   8       10.59      -19.04     48.82 o 
   9  10   8    24587.71    26407.11    561.33 o 
  10  10   8      887.90     1043.26    110.38 o 
 -14  11   8     7128.34     6940.02    223.27 o 
 -13  11   8      228.01      202.13     57.48 o 
 -12  11   8     9838.63     9465.65    246.41 o 
 -11  11   8     1161.12     1322.82     96.42 o 
 -10  11   8      419.65      514.27    123.61 o 
  -9  11   8     4364.40     4317.44    152.29 o 
  -8  11   8     4716.49     4844.97    159.05 o 
  -7  11   8     3045.57     2919.70    111.29 o 
  -6  11   8     7879.63     8011.53    188.49 o 
  -5  11   8     4499.30     4623.95    171.71 o 
  -4  11   8    10283.79    10209.13    250.09 o 
  -3  11   8     2096.60     2295.23    245.76 o 
  -2  11   8    29095.28    28633.14    500.72 o 
  -1  11   8     3394.45     3422.39    136.73 o 
   0  11   8    40550.45    41135.43    661.96 o 
   1  11   8      485.27      525.23     67.21 o 
   2  11   8    18203.78    18353.79    363.82 o 
   3  11   8      134.91      120.34     47.89 o 
   4  11   8     4730.80     4698.10    190.68 o 
   5  11   8      397.97      317.48     72.32 o 
   6  11   8     4449.04     4556.81    203.29 o 
   7  11   8     1413.38     1402.90    117.24 o 
   8  11   8     1248.03     1391.86    120.71 o 
 -12  12   8    13915.24    14420.39    327.57 o 
 -11  12   8     1365.71     1287.66    100.92 o 
 -10  12   8    19483.79    19629.11    392.81 o 
  -9  12   8     2477.19     2359.18    122.31 o 
  -8  12   8    16892.82    18424.26    426.31 o 
  -7  12   8     1010.74      996.19     84.58 o 
  -6  12   8    23338.75    23178.21    439.93 o 
  -5  12   8      120.68      153.86     53.90 o 
  -4  12   8     7048.97     7643.83    217.03 o 
  -3  12   8      352.01      428.55     68.08 o 
  -2  12   8     1322.09     1074.51    106.02 o 
  -1  12   8     2614.50     2468.89    120.90 o 
   0  12   8      334.03      259.60     73.15 o 
   1  12   8     4159.10     3979.40    152.73 o 
   2  12   8      849.26      655.67     95.56 o 
   3  12   8     3840.59     3938.91    182.78 o 
   4  12   8     9396.16     9157.79    288.22 o 
   5  12   8     1456.12     1324.55    154.49 o 
   6  12   8    13179.11    13695.27    468.17 o 
  -9  13   8      396.11      410.45     67.74 o 
  -8  13   8     1053.53     1019.10     90.40 o 
  -7  13   8      983.10      956.83    106.58 o 
  -6  13   8      436.89      582.70     86.02 o 
  -5  13   8    13674.30    13971.42    320.42 o 
  -4  13   8      562.95      531.24     77.90 o 
  -3  13   8    15308.73    15601.10    343.72 o 
  -2  13   8        0.96       83.58     52.86 o 
  -1  13   8    17023.69    18059.50    379.14 o 
   0  13   8       14.39      -41.10     52.53 o 
   1  13   8    24168.43    24301.75    547.67 o 
   2  13   8      206.74      345.28     81.32 o 
   3  13   8    12781.28    13588.25    375.70 o 
 -22   1   9      770.61      758.18    125.94 o 
 -21   1   9     5973.48     6310.19    291.10 o 
 -20   1   9     5108.76     4925.20    245.78 o 
 -19   1   9    15071.29    14778.90    662.10 o 
 -18   1   9     6086.77     6275.21    385.69 o 
 -17   1   9    27993.44    27373.67    548.61 o 
 -16   1   9     2035.18     2033.91    135.68 o 
 -15   1   9    17804.94    17587.31    384.34 o 
 -14   1   9     9455.30     8885.06    258.55 o 
 -13   1   9    12415.47    12480.89    216.74 o 
 -12   1   9    22788.62    23064.82    305.38 o 
 -11   1   9     8079.40     7682.30    137.87 o 
 -10   1   9    26442.05    26982.88    371.50 o 
  -9   1   9     6963.57     7116.28    186.52 o 
  -8   1   9      637.93      694.40     40.51 o 
  -7   1   9     1841.39     2187.46     63.91 o 
  -6   1   9      195.18      264.21     27.59 o 
  -5   1   9       78.95      217.08     39.39 o 
  -4   1   9      184.18      223.38     26.39 o 
  -3   1   9     6380.18     6801.08    141.45 o 
  -2   1   9      195.39      185.27     26.58 o 
  -1   1   9    27103.55    26649.77    581.11 o 
   0   1   9     4081.86     3922.47     90.49 o 
   1   1   9    31161.21    30409.88    464.17 o 
   2   1   9    12671.90    12435.74    235.10 o 
   3   1   9    19195.64    18618.25    319.37 o 
   4   1   9    15827.46    15573.51    282.60 o 
   5   1   9    16427.55    15851.59    293.87 o 
   6   1   9    18695.95    18023.96    364.37 o 
   7   1   9    16105.74    16056.35    462.32 o 
   8   1   9     4796.64     4548.37    164.36 o 
   9   1   9     6098.19     5706.05    274.51 o 
  10   1   9     7078.37     6778.86    215.18 o 
  11   1   9      115.84      105.91     63.80 o 
  12   1   9     2773.32     2494.00    162.47 o 
  13   1   9      509.29      401.76    126.27 o 
  14   1   9     2371.40     2374.96    178.81 o 
  15   1   9      118.98       91.23     75.47 o 
 -21   2   9      828.71      687.81    126.27 o 
 -20   2   9     6165.18     5951.05    394.41 o 
 -19   2   9     1150.26     1182.93    106.15 o 
 -18   2   9        3.90       17.63     48.98 o 
 -17   2   9      691.53      742.88    111.69 o 
 -16   2   9      547.02      607.75     76.40 o 
 -15   2   9      927.45      806.86     82.09 o 
 -14   2   9     8143.49     8170.37    229.66 o 
 -13   2   9     1055.60     1068.51     69.66 o 
 -12   2   9    22792.75    23365.80    390.51 o 
 -11   2   9     1032.72     1008.17     56.51 o 
 -10   2   9    33146.82    34627.28    460.24 o 
  -9   2   9      700.44      743.20     49.38 o 
  -8   2   9    19700.79    19378.16    298.46 o 
  -7   2   9        3.83       67.67     20.13 o 
  -6   2   9    10311.09    10198.08    157.19 o 
  -5   2   9      460.82      517.16     40.55 o 
  -4   2   9    13690.16    13616.18    205.42 o 
  -3   2   9     2774.40     2778.52     65.34 o 
  -2   2   9    49745.70    51769.06    644.72 o 
  -1   2   9     6957.50     6646.04    128.56 o 
   0   2   9     1553.87     1532.44     57.65 o 
   1   2   9     6487.26     6361.26    126.11 o 
   2   2   9     1085.25     1248.55     90.40 o 
   3   2   9     6031.15     5863.59    146.69 o 
   4   2   9     2213.68     2365.08    129.03 o 
   5   2   9     2829.49     2701.45     99.47 o 
   6   2   9      849.90      904.09     65.45 o 
   7   2   9     1973.22     1973.75     92.93 o 
   8   2   9    19379.38    19999.33    363.16 o 
   9   2   9       99.58      146.36     43.74 o 
  10   2   9    10219.46    10749.30    362.14 o 
  11   2   9      141.89      156.29     71.26 o 
  12   2   9    11336.29    10736.67    357.12 o 
  13   2   9       12.90        1.00    104.23 o 
  14   2   9     7455.34     7489.62    304.37 o 
  15   2   9     1759.17     1649.20    158.59 o 
 -21   3   9     1111.11     1259.03    229.35 o 
 -20   3   9    11241.04    10748.75    312.34 o 
 -19   3   9     3299.44     2992.39    154.80 o 
 -18   3   9    14577.28    14117.13    356.38 o 
 -17   3   9      717.61      916.57     94.34 o 
 -16   3   9    37677.78    36962.16    691.89 o 
 -15   3   9      151.06      217.91     56.21 o 
 -14   3   9    22290.46    21763.93    434.64 o 
 -13   3   9       14.17      114.94     36.84 o 
 -12   3   9     5825.71     5843.51    154.91 o 
 -11   3   9     3563.77     3532.02    101.83 o 
 -10   3   9     4345.62     4237.91    132.08 o 
  -9   3   9     2829.12     2874.45     88.13 o 
  -8   3   9       77.21      136.98     24.64 o 
  -7   3   9     1600.87     1520.96     53.78 o 
  -6   3   9      818.61      913.75     42.39 o 
  -5   3   9       87.83      119.57     22.96 o 
  -4   3   9    13165.68    12800.02    240.06 o 
  -3   3   9     1462.17     1354.77     45.91 o 
  -2   3   9    30791.75    31603.15    421.71 o 
  -1   3   9    15911.64    16434.24    276.06 o 
   0   3   9    35000.37    34064.39    451.29 o 
   1   3   9     2041.80     2257.24    106.84 o 
   2   3   9    34997.28    33195.06    444.29 o 
   3   3   9      100.96      138.98     35.16 o 
   4   3   9    23099.65    21955.76    369.88 o 
   5   3   9      606.09      624.63     57.16 o 
   6   3   9    13271.07    12997.92    258.48 o 
   7   3   9     1937.63     2014.77    129.96 o 
   8   3   9      561.59      519.01     85.86 o 
   9   3   9     5329.72     5286.90    187.24 o 
  10   3   9      412.44      314.29     98.21 o 
  11   3   9     4691.08     4825.50    320.49 o 
  12   3   9     2170.82     2029.77    227.51 o 
  13   3   9     4753.87     5051.21    239.63 o 
  14   3   9     3690.78     3910.38    218.82 o 
 -21   4   9     9138.59     9561.45    303.57 o 
 -20   4   9     1898.82     1933.04    138.73 o 
 -19   4   9     1026.70     1048.58    107.76 o 
 -18   4   9     2735.31     2621.19    175.51 o 
 -17   4   9     1520.18     1412.82    112.40 o 
 -16   4   9     2787.16     2876.71    143.06 o 
 -15   4   9    11716.60    11823.37    402.64 o 
 -14   4   9     1328.11     1262.73     80.73 o 
 -13   4   9    15802.63    15540.59    300.32 o 
 -12   4   9     1807.91     1716.83     90.59 o 
 -11   4   9    52182.26    50276.65    735.34 o 
 -10   4   9     4194.04     4626.48    195.66 o 
  -9   4   9    38554.67    38581.52    516.51 o 
  -8   4   9     1171.49     1215.81     59.98 o 
  -7   4   9    84813.66    85147.31   1031.77 o 
  -6   4   9      929.41     1000.62     48.63 o 
  -5   4   9    44691.89    45362.69    524.28 o 
  -4   4   9     6211.69     6392.15    113.77 o 
  -3   4   9    22811.02    22383.95    319.99 o 
  -2   4   9     9210.05     9061.36    164.39 o 
  -1   4   9    23064.88    24163.15    342.97 o 
   0   4   9    13952.34    13652.90    220.88 o 
   1   4   9      536.70      643.02     55.47 o 
   2   4   9    19803.67    19211.17    288.79 o 
   3   4   9      510.73      666.43     46.17 o 
   4   4   9    13755.27    13144.47    257.35 o 
   5   4   9     3072.50     3170.06    111.83 o 
   6   4   9     5031.28     4989.68    144.78 o 
   7   4   9    20207.10    19694.85    354.16 o 
   8   4   9     1701.06     1686.25     90.26 o 
   9   4   9    29282.02    30140.84    588.18 o 
  10   4   9      555.44      674.44    169.27 o 
  11   4   9    33143.58    33467.44    698.46 o 
  12   4   9       38.97       36.32     66.65 o 
  13   4   9    25679.41    26149.19    670.42 o 
  14   4   9     3035.67     3214.55    201.78 o 
 -20   5   9    11069.69    10479.81    318.18 o 
 -19   5   9     8345.32     8261.07    270.57 o 
 -18   5   9    12161.56    11506.55    323.46 o 
 -17   5   9     6722.56     6806.15    230.90 o 
 -16   5   9     3219.91     3208.00    152.55 o 
 -15   5   9     1225.91     1234.08    105.74 o 
 -14   5   9    20753.16    19766.71    365.90 o 
 -13   5   9     3793.85     3838.66    131.53 o 
 -12   5   9    10206.04     9782.57    220.71 o 
 -11   5   9     1456.65     1454.99     81.28 o 
 -10   5   9      316.80      313.72     41.16 o 
  -9   5   9      141.64      219.18     38.60 o 
  -8   5   9       30.56      142.13     50.67 o 
  -7   5   9     1686.74     1731.14     69.70 o 
  -6   5   9     6654.29     6628.56    140.47 o 
  -5   5   9    10454.34    10686.89    166.25 o 
  -4   5   9    20219.75    20384.81    269.16 o 
  -3   5   9    14763.88    14293.77    230.90 o 
  -2   5   9    20932.36    22186.58    354.56 o 
  -1   5   9    11282.69    11502.45    199.07 o 
   0   5   9     4945.27     4837.51    145.04 o 
   1   5   9    17359.76    17216.02    269.34 o 
   2   5   9    10397.33    10396.01    189.11 o 
   3   5   9     7856.28     7635.35    156.04 o 
   4   5   9    20448.31    20036.13    307.67 o 
   5   5   9      808.19      870.16     66.54 o 
   6   5   9     2988.92     2629.13    105.93 o 
   7   5   9      178.27      210.95     46.38 o 
   8   5   9        7.30       25.29     36.88 o 
   9   5   9     1228.36     1204.42    102.16 o 
  10   5   9     3272.15     3396.18    158.97 o 
  11   5   9     1576.45     1677.14    148.84 o 
  12   5   9     4476.38     4608.68    194.66 o 
  13   5   9     8480.33     8436.65    527.79 o 
 -20   6   9     5025.36     5305.23    224.47 o 
 -19   6   9     1239.33     1110.28    114.32 o 
 -18   6   9     1603.81     1503.46    124.59 o 
 -17   6   9     1815.99     1522.86    120.45 o 
 -16   6   9      662.39      965.74    146.46 o 
 -15   6   9     2246.05     2199.04    109.69 o 
 -14   6   9    37701.72    36756.33    593.38 o 
 -13   6   9     1952.32     1877.04     99.01 o 
 -12   6   9    21968.64    21365.19    413.94 o 
 -11   6   9     1554.39     1542.71     86.03 o 
 -10   6   9    68237.09    67954.65    861.92 o 
  -9   6   9     1750.59     1669.93     76.34 o 
  -8   6   9    36014.91    35588.60    491.47 o 
  -7   6   9      273.18      314.30     40.50 o 
  -6   6   9    64040.38    66272.26    831.74 o 
  -5   6   9       70.45      120.57     28.84 o 
  -4   6   9    42471.34    42060.82    633.80 o 
  -3   6   9     2252.68     2349.26     79.45 o 
  -2   6   9    14619.60    14633.74    265.96 o 
  -1   6   9     6814.65     6470.97    139.61 o 
   0   6   9    11722.17    11412.29    368.21 o 
   1   6   9    12480.29    12062.26    212.30 o 
   2   6   9      438.79      533.60     46.29 o 
   3   6   9     7547.10     7556.17    158.16 o 
   4   6   9    16733.73    16514.17    271.51 o 
   5   6   9     6050.96     6079.33    142.98 o 
   6   6   9    21887.79    22143.64    391.51 o 
   7   6   9     9954.10     9701.01    225.18 o 
   8   6   9    20782.04    21051.39    453.79 o 
   9   6   9     4999.83     5050.98    192.19 o 
  10   6   9    26322.89    27609.79    587.03 o 
  11   6   9      405.42      611.45     92.02 o 
  12   6   9    18890.84    19257.19    451.67 o 
  13   6   9     1095.88      903.55    125.49 o 
 -19   7   9    20165.10    19370.25    473.32 o 
 -18   7   9      611.32      644.23     96.01 o 
 -17   7   9    24911.57    24270.25    533.54 o 
 -16   7   9       61.32       98.49     44.61 o 
 -15   7   9    32245.60    32505.86    898.72 o 
 -14   7   9       85.22      119.14     50.26 o 
 -13   7   9     4141.39     4078.22    142.12 o 
 -12   7   9       12.20       65.38     36.25 o 
 -11   7   9    14674.71    14622.71    294.78 o 
 -10   7   9     3199.71     3085.00    116.00 o 
  -9   7   9     7060.52     7101.36    176.10 o 
  -8   7   9     8740.38     8502.12    198.30 o 
  -7   7   9     1649.84     1836.22    117.00 o 
  -6   7   9     8683.66     8600.54    175.66 o 
  -5   7   9     9865.14    10357.84    229.68 o 
  -4   7   9     3425.19     3140.65    114.70 o 
  -3   7   9    17796.58    17970.24    331.71 o 
  -2   7   9     2436.21     2353.96     99.98 o 
  -1   7   9    17231.18    16910.27    273.08 o 
   0   7   9     5039.62     5082.39    141.88 o 
   1   7   9    21917.35    21159.05    325.40 o 
   2   7   9       41.50       36.80     27.84 o 
   3   7   9    44525.74    42736.29    576.11 o 
   4   7   9     2487.13     2596.73     93.10 o 
   5   7   9    19308.54    19142.44    310.14 o 
   6   7   9     3362.68     3283.20    108.17 o 
   7   7   9     8818.68     8471.81    210.55 o 
   8   7   9     3084.11     3327.09    157.08 o 
   9   7   9     1914.04     2035.26    131.09 o 
  10   7   9     5020.67     5232.07    256.15 o 
  11   7   9      201.29       37.85     57.99 o 
  12   7   9     7440.09     7341.27    322.92 o 
 -18   8   9       46.63      123.40     63.08 o 
 -17   8   9     1879.10     1682.74    189.72 o 
 -16   8   9     1017.92      938.63     88.74 o 
 -15   8   9     6615.56     6499.84    195.59 o 
 -14   8   9     3802.73     3715.71    152.15 o 
 -13   8   9     1993.18     1906.10    137.65 o 
 -12   8   9     2944.27     3161.50    126.11 o 
 -11   8   9     6695.25     7016.58    218.43 o 
 -10   8   9      243.49      249.78     47.72 o 
  -9   8   9    26026.93    26506.80    410.53 o 
  -8   8   9      615.89      627.39     63.25 o 
  -7   8   9    11948.07    12285.17    229.17 o 
  -6   8   9      794.17      832.40     59.41 o 
  -5   8   9     2911.72     3049.23    117.98 o 
  -4   8   9      154.34      175.54     45.61 o 
  -3   8   9     7084.83     7122.35    185.92 o 
  -2   8   9      178.24      281.92    100.55 o 
  -1   8   9     5619.42     5581.63    161.13 o 
   0   8   9     1589.54     1615.29     88.86 o 
   1   8   9       12.57       88.34     41.48 o 
   2   8   9     1767.90     1778.17     78.84 o 
   3   8   9     1260.00     1414.46     73.09 o 
   4   8   9     8684.70     8659.28    185.01 o 
   5   8   9     2207.95     2351.99     93.24 o 
   6   8   9     6508.34     6350.04    157.46 o 
   7   8   9    10716.92    10187.74    238.99 o 
   8   8   9     3463.66     3516.32    161.99 o 
   9   8   9     9111.74     9945.45    290.98 o 
  10   8   9      294.10      255.04     73.89 o 
  11   8   9     6087.43     6361.50    426.78 o 
 -17   9   9     2223.74     2155.90    181.86 o 
 -16   9   9    20064.52    20204.28    407.61 o 
 -15   9   9     2315.44     2295.84    122.85 o 
 -14   9   9    18710.93    18634.77    376.15 o 
 -13   9   9     3312.71     3133.07    132.45 o 
 -12   9   9    21649.32    21711.21    409.09 o 
 -11   9   9     4173.84     4544.73    153.72 o 
 -10   9   9     2842.61     2844.22    130.76 o 
  -9   9   9     5226.83     5080.41    159.65 o 
  -8   9   9       47.51       73.85     35.28 o 
  -7   9   9     5555.33     5540.13    146.12 o 
  -6   9   9       61.49       65.81     48.31 o 
  -5   9   9       85.11      175.35     45.69 o 
  -4   9   9     6551.69     6296.13    179.63 o 
  -3   9   9       85.96      161.79     46.19 o 
  -2   9   9    13903.92    13899.38    291.64 o 
  -1   9   9     1601.30     1606.33     94.26 o 
   0   9   9    30192.40    29892.58    504.62 o 
   1   9   9     6569.93     6552.49    182.46 o 
   2   9   9    20408.63    20321.30    410.29 o 
   3   9   9     2027.87     2143.80     90.41 o 
   4   9   9    23359.50    22864.08    364.04 o 
   5   9   9     4751.74     4989.95    139.74 o 
   6   9   9    13129.16    13354.76    254.64 o 
   7   9   9     7116.71     7245.79    199.37 o 
   8   9   9     3605.06     3995.81    147.35 o 
   9   9   9     6207.51     6274.42    558.33 o 
  10   9   9     1407.37     1282.32    226.36 o 
 -15  10   9       87.87       44.72     47.04 o 
 -14  10   9       70.93       72.14     48.95 o 
 -13  10   9      186.97      285.40     59.76 o 
 -12  10   9      283.07      387.87     63.30 o 
 -11  10   9     2136.23     2003.24    108.65 o 
 -10  10   9       82.35      150.79     46.90 o 
  -9  10   9     1664.77     1547.17     94.32 o 
  -8  10   9       32.57       88.60     39.62 o 
  -7  10   9     1671.78     1854.77    106.19 o 
  -6  10   9      413.62      468.96     66.26 o 
  -5  10   9     2087.04     2073.52    109.58 o 
  -4  10   9       14.64       23.25     48.66 o 
  -3  10   9     3627.02     3343.11    133.23 o 
  -2  10   9     1609.31     1663.69     99.93 o 
  -1  10   9     1654.10     1723.86     99.98 o 
   0  10   9     1075.99     1155.91     87.53 o 
   1  10   9      438.84      553.72     68.19 o 
   2  10   9     1430.58     1361.87     92.84 o 
   3  10   9      343.48      327.69     90.13 o 
   4  10   9       18.41        2.49     39.78 o 
   5  10   9      898.29      819.70     67.55 o 
   6  10   9      584.11      903.71    154.58 o 
   7  10   9      970.57      999.17     99.90 o 
   8  10   9      387.44      496.28     84.35 o 
   9  10   9      833.74      878.29    140.27 o 
 -14  11   9     8093.15     7907.57    231.63 o 
 -13  11   9     3125.68     3127.38    143.78 o 
 -12  11   9     6168.22     6045.80    239.44 o 
 -11  11   9     2196.70     2173.94    133.47 o 
 -10  11   9     1428.56     1352.30     95.85 o 
  -9  11   9      797.85     1037.03     85.82 o 
  -8  11   9       60.41       41.30     47.71 o 
  -7  11   9      797.77      731.25     81.37 o 
  -6  11   9       44.22      203.73     51.49 o 
  -5  11   9        0.90       12.92     41.38 o 
  -4  11   9        9.43       86.37     73.60 o 
  -3  11   9       35.52       59.37     43.95 o 
  -2  11   9     1865.06     1860.26    120.42 o 
  -1  11   9     5199.97     5086.80    170.69 o 
   0  11   9     7875.16     8035.99    219.69 o 
   1  11   9     4124.81     4078.38    152.59 o 
   2  11   9     8584.60     8380.79    263.70 o 
   3  11   9     7299.78     7685.57    215.99 o 
   4  11   9     6652.43     6809.46    201.99 o 
   5  11   9     1903.97     1770.94    164.29 o 
   6  11   9     4225.31     4499.45    255.06 o 
   7  11   9     6160.04     5889.75    222.97 o 
 -11  12   9     6677.05     6749.70    297.43 o 
 -10  12   9      935.55     1104.53    159.12 o 
  -9  12   9    12992.99    13548.63    362.33 o 
  -8  12   9      919.85     1004.95    166.09 o 
  -7  12   9    11411.20    12445.79    296.76 o 
  -6  12   9     3872.69     3686.28    155.87 o 
  -5  12   9    12880.89    12323.19    293.96 o 
  -4  12   9     2564.39     2572.41    129.84 o 
  -3  12   9     7609.27     7632.38    259.16 o 
  -2  12   9     3648.95     3725.30    151.52 o 
  -1  12   9     4496.11     4582.32    167.06 o 
   0  12   9     1318.54     1319.71     99.99 o 
   1  12   9      459.67      591.60     76.27 o 
   2  12   9     2055.45     2173.61    121.05 o 
   3  12   9       49.87       92.64     61.87 o 
   4  12   9      709.44      927.35    109.38 o 
  -7  13   9       57.45       63.27     55.62 o 
  -6  13   9     2067.48     2066.83    132.88 o 
  -5  13   9     1302.11     1576.61    153.16 o 
  -4  13   9       86.68       99.42     55.02 o 
  -3  13   9     4543.10     4941.91    181.35 o 
  -2  13   9      597.50      565.58     79.48 o 
  -1  13   9     4321.52     4304.17    200.78 o 
   0  13   9      438.31      575.16     92.54 o 
   1  13   9     4368.37     4631.09    208.82 o 
 -21   0  10      837.69      694.24    165.75 o 
 -20   0  10    22611.85    25221.14    959.17 o 
 -19   0  10     2645.66     2377.02    250.70 o 
 -18   0  10     9033.23     8121.92    438.49 o 
 -17   0  10     4970.42     4843.12    321.86 o 
 -16   0  10     1407.55     1135.02    174.48 o 
 -15   0  10     8027.88     8097.58    359.06 o 
 -14   0  10     8703.35     9273.51    297.54 o 
 -13   0  10     5418.78     5487.15    212.29 o 
 -12   0  10    17700.26    18630.59    375.28 o 
 -11   0  10     1889.75     1928.63     97.85 o 
 -10   0  10    71616.68    73180.59   1159.86 o 
  -9   0  10      577.29      682.55     61.97 o 
  -8   0  10    95417.60    96647.80   2398.82 o 
  -7   0  10      431.98      628.18     57.14 o 
  -6   0  10   116601.86   119603.80   3614.34 o 
  -5   0  10       27.10       95.00     35.78 o 
  -4   0  10    52437.16    52675.98   1605.36 o 
  -3   0  10     3617.48     3582.36    182.16 o 
  -2   0  10    13589.81    13426.01    346.67 o 
  -1   0  10     9399.87     9358.64    269.96 o 
   0   0  10    15290.37    16444.03    406.01 o 
   1   0  10    18194.92    17788.56    433.38 o 
   2   0  10      160.25      308.59     61.94 o 
   3   0  10    18354.16    17631.09    451.96 o 
   4   0  10     7405.19     7446.83    263.55 o 
   5   0  10    18862.30    18756.34    482.40 o 
   6   0  10    33643.18    33105.05    750.37 o 
   7   0  10    11677.49    11285.33    350.86 o 
   8   0  10     8789.80     8241.65    576.00 o 
   9   0  10     7370.50     7103.56    632.94 o 
  10   0  10    22918.21    23999.84    616.13 o 
  11   0  10      696.66      608.37    142.80 o 
  12   0  10    20740.75    21194.39    811.32 o 
  13   0  10      471.81      685.51    160.70 o 
  14   0  10    23945.13    25233.55    950.44 o 
 -21   1  10     7504.03     7593.91    321.06 o 
 -20   1  10     5505.34     5274.66    401.07 o 
 -19   1  10    16780.47    17210.29    509.80 o 
 -18   1  10     7570.28     8240.84    449.05 o 
 -17   1  10    25523.02    25807.84   1236.72 o 
 -16   1  10    15274.08    14945.88    351.24 o 
 -15   1  10    23391.43    23236.92    472.78 o 
 -14   1  10     5763.45     5578.81    183.19 o 
 -13   1  10    19749.87    19715.24    484.78 o 
 -12   1  10     2409.27     2405.33     76.21 o 
 -11   1  10     7273.52     7178.31    134.55 o 
 -10   1  10      168.11      214.28     33.90 o 
  -9   1  10     1193.71     1347.70     59.91 o 
  -8   1  10     6111.65     6363.75    132.45 o 
  -7   1  10     1987.69     1980.39     75.29 o 
  -6   1  10    11132.19    11448.98    220.77 o 
  -5   1  10     3018.92     3021.32     84.73 o 
  -4   1  10    11900.84    11890.80    228.56 o 
  -3   1  10     8954.61     8965.14    159.61 o 
  -2   1  10    12323.30    12635.28    222.96 o 
  -1   1  10    20026.64    18853.90    321.56 o 
   0   1  10     9781.22     9540.57    199.11 o 
   1   1  10    31838.82    31370.51    486.17 o 
   2   1  10     3248.58     3306.91    108.24 o 
   3   1  10    17490.14    16763.25    303.44 o 
   4   1  10     1627.46     1535.49     92.94 o 
   5   1  10     7340.90     7227.61    181.99 o 
   6   1  10      422.66      411.55     54.85 o 
   7   1  10     6757.02     6696.35    179.90 o 
   8   1  10      823.85      831.82     87.15 o 
   9   1  10     1873.93     1869.83    147.46 o 
  10   1  10     3377.99     3369.05    155.67 o 
  11   1  10       15.22       64.07     57.63 o 
  12   1  10     6115.47     6346.10    270.61 o 
  13   1  10     2366.63     2187.39    263.55 o 
  14   1  10     2680.25     2407.17    185.01 o 
 -21   2  10     9367.46     8899.72    503.69 o 
 -20   2  10      448.44      451.94    101.29 o 
 -19   2  10     3466.88     3583.68    214.25 o 
 -18   2  10     2780.05     2708.87    142.18 o 
 -17   2  10      463.03      659.80    110.93 o 
 -16   2  10     5692.03     5507.58    255.75 o 
 -15   2  10     1381.12     1181.13     94.23 o 
 -14   2  10     5142.96     5178.30    179.00 o 
 -13   2  10     9716.21     9461.80    212.42 o 
 -12   2  10     2737.23     2918.99     96.67 o 
 -11   2  10    33021.05    34017.36    611.71 o 
 -10   2  10      927.13     1018.31     54.97 o 
  -9   2  10    51891.74    53216.63    669.53 o 
  -8   2  10      274.33      318.42     32.23 o 
  -7   2  10    37180.77    37094.22    445.06 o 
  -6   2  10       60.62      145.27     30.11 o 
  -5   2  10    38214.69    39281.40    462.35 o 
  -4   2  10     1638.42     1816.93     86.28 o 
  -3   2  10    32970.59    33799.77    500.84 o 
  -2   2  10     6316.97     6317.82    129.66 o 
  -1   2  10     1842.82     1681.44     63.14 o 
   0   2  10     9984.31     9983.01    227.51 o 
   1   2  10     2744.93     2756.23     98.63 o 
   2   2  10    12097.61    11787.23    238.45 o 
   3   2  10     1065.55     1132.66     84.52 o 
   4   2  10    14071.21    13708.43    267.50 o 
   5   2  10     2988.44     3209.21    113.94 o 
   6   2  10     9892.16     9420.50    251.34 o 
   7   2  10    13683.00    13775.38    326.72 o 
   8   2  10     2651.42     2718.48    116.49 o 
   9   2  10    24078.44    24130.84    486.71 o 
  10   2  10      651.84      764.17     89.62 o 
  11   2  10    12519.49    12084.77    322.84 o 
  12   2  10       66.54      105.00     86.09 o 
  13   2  10     8269.26     8808.16    415.76 o 
  14   2  10        9.04       34.64     67.44 o 
 -21   3  10      443.66      331.80     96.23 o 
 -20   3  10    11286.99    11308.43    595.87 o 
 -19   3  10       85.34       48.48     72.90 o 
 -18   3  10    17268.05    17176.86    702.16 o 
 -17   3  10      184.88      284.22     67.10 o 
 -16   3  10    39795.57    38467.76    716.27 o 
 -15   3  10       17.73       94.18     52.50 o 
 -14   3  10    33669.34    33196.03    609.07 o 
 -13   3  10     2201.64     2214.03     98.17 o 
 -12   3  10    25242.33    24342.30    427.14 o 
 -11   3  10     4023.75     3880.91    110.27 o 
 -10   3  10    15904.74    15420.34    255.32 o 
  -9   3  10     1618.56     1683.55     79.54 o 
  -8   3  10       31.69       69.87     23.31 o 
  -7   3  10     5500.61     5758.46    144.60 o 
  -6   3  10       14.99      145.74     59.99 o 
  -5   3  10     8776.17     9339.50    150.37 o 
  -4   3  10     5722.73     5684.91    123.33 o 
  -3   3  10     7382.29     7546.90    154.70 o 
  -2   3  10    13880.50    13679.40    225.94 o 
  -1   3  10      132.15      188.62     30.64 o 
   0   3  10    26650.77    25107.87    496.45 o 
   1   3  10       31.58      121.78     33.43 o 
   2   3  10    31488.40    31897.91    500.61 o 
   3   3  10      418.68      570.72     55.74 o 
   4   3  10    19128.93    19037.38    340.59 o 
   5   3  10      518.72      553.28     57.64 o 
   6   3  10    12423.24    12364.91    257.46 o 
   7   3  10     6809.00     6850.56    181.12 o 
   8   3  10     8441.99     8645.12    216.33 o 
   9   3  10     7322.14     7464.68    377.44 o 
  10   3  10     6152.33     6160.69    238.15 o 
  11   3  10    11705.46    11967.09    337.16 o 
  12   3  10     1733.54     1617.62    265.16 o 
  13   3  10     9682.29     9365.95    446.29 o 
 -20   4  10     1999.19     2101.53    165.80 o 
 -19   4  10        3.35       44.41     55.42 o 
 -18   4  10     2642.29     2703.12    153.42 o 
 -17   4  10       90.09       80.93     52.18 o 
 -16   4  10      388.70      465.01     75.35 o 
 -15   4  10      127.36      124.57     50.60 o 
 -14   4  10     1869.15     2020.51    112.60 o 
 -13   4  10     1533.34     1523.25     85.72 o 
 -12   4  10    12541.58    12174.54    252.96 o 
 -11   4  10      998.99      990.19     62.49 o 
 -10   4  10     1170.26     1165.90     65.76 o 
  -9   4  10     1804.64     1780.81     76.61 o 
  -8   4  10    10179.12    10545.70    194.31 o 
  -7   4  10      615.88      699.47     49.04 o 
  -6   4  10     6959.89     6854.60    124.67 o 
  -5   4  10        4.27       24.51     28.81 o 
  -4   4  10     3551.24     3555.33    102.31 o 
  -3   4  10      536.30      640.17     65.44 o 
  -2   4  10     9027.59     9707.85    177.83 o 
  -1   4  10      491.23      508.17     41.84 o 
   0   4  10     1362.52     1516.83     65.17 o 
   1   4  10      223.97      263.72     35.69 o 
   2   4  10       56.54       67.93     30.87 o 
   3   4  10     1444.70     1574.05    117.97 o 
   4   4  10       30.28      114.00     37.15 o 
   5   4  10     1077.23     1181.65     88.67 o 
   6   4  10     6616.66     6591.71    175.99 o 
   7   4  10     1612.34     1614.55     91.37 o 
   8   4  10      203.71      189.76     47.57 o 
   9   4  10     1744.30     1619.56    117.00 o 
  10   4  10     1569.62     1584.30    118.20 o 
  11   4  10     1552.43     1617.00    123.73 o 
  12   4  10     3298.16     3423.32    198.85 o 
  13   4  10      234.35      102.49     71.37 o 
 -20   5  10     1577.14     1752.92    137.12 o 
 -19   5  10     8970.21     9434.77    307.10 o 
 -18   5  10     3238.05     3064.40    159.60 o 
 -17   5  10    10581.64    10274.92    296.70 o 
 -16   5  10     7072.89     6660.78    299.91 o 
 -15   5  10     2305.74     2387.17    123.52 o 
 -14   5  10    27804.24    26714.83    461.16 o 
 -13   5  10    19385.57    19316.28    358.87 o 
 -12   5  10    15695.47    15201.62    299.17 o 
 -11   5  10     6529.25     6526.55    171.89 o 
 -10   5  10      588.90      633.34     93.91 o 
  -9   5  10    19685.98    19659.88    310.78 o 
  -8   5  10     4385.34     4414.53    117.93 o 
  -7   5  10     8178.77     8071.77    163.98 o 
  -6   5  10     2930.47     2850.59    146.60 o 
  -5   5  10       73.82      114.22     35.58 o 
  -4   5  10     1101.75     1285.04     61.29 o 
  -3   5  10     3968.31     4099.53    106.48 o 
  -2   5  10       79.42      108.84     29.25 o 
  -1   5  10     3396.78     3387.04     98.22 o 
   0   5  10     4557.44     4480.16    136.12 o 
   1   5  10     9283.52     9028.17    176.18 o 
   2   5  10     3293.00     3331.10    125.57 o 
   3   5  10     7276.76     6886.09    176.03 o 
   4   5  10    17581.51    17032.62    321.30 o 
   5   5  10    11780.19    11319.50    251.04 o 
   6   5  10    10989.02    10973.61    244.20 o 
   7   5  10    22923.61    23059.10    454.90 o 
   8   5  10    14268.75    14290.42    353.20 o 
   9   5  10     9398.39     9159.17    271.02 o 
  10   5  10     5928.69     5517.76    208.60 o 
  11   5  10     5160.55     5045.76    205.21 o 
  12   5  10     3341.95     3408.96    172.22 o 
 -19   6  10      731.82      700.38     96.02 o 
 -18   6  10     1582.44     1463.97    150.82 o 
 -17   6  10     2164.57     2188.82    140.72 o 
 -16   6  10     3241.85     2914.15    149.64 o 
 -15   6  10       78.75       69.60     42.80 o 
 -14   6  10        1.77       62.81     40.34 o 
 -13   6  10      596.49      698.19     69.53 o 
 -12   6  10      143.03      138.70     42.01 o 
 -11   6  10      241.32      245.17     46.42 o 
 -10   6  10     1463.90     1381.81     73.67 o 
  -9   6  10    20012.71    20703.55    359.10 o 
  -8   6  10      273.78      339.61     42.03 o 
  -7   6  10     8035.27     7941.92    166.47 o 
  -6   6  10      133.09      178.34     52.55 o 
  -5   6  10     3143.93     3078.14    113.76 o 
  -4   6  10      696.24      728.29     89.37 o 
  -3   6  10     1473.77     1514.12     82.19 o 
  -2   6  10     1519.93     1521.79     76.28 o 
  -1   6  10     2419.50     2511.89    134.59 o 
   0   6  10     4329.50     4176.34    112.48 o 
   1   6  10       25.21       58.14     29.69 o 
   2   6  10      633.31      697.33     53.42 o 
   3   6  10     8944.14     8676.54    177.55 o 
   4   6  10     2355.24     2106.05     98.77 o 
   5   6  10     4861.36     4938.26    153.89 o 
   6   6  10     1410.89     1281.27     86.05 o 
   7   6  10     2180.39     2364.99    110.95 o 
   8   6  10       22.48      -33.27     58.17 o 
   9   6  10     1811.33     1987.25    131.76 o 
  10   6  10      606.86      642.21     91.60 o 
  11   6  10     1448.42     1685.60    131.54 o 
  12   6  10      566.91      478.66     87.58 o 
 -18   7  10      434.71      319.57     96.21 o 
 -17   7  10    15474.45    15511.75    396.59 o 
 -16   7  10      205.33      232.71     56.48 o 
 -15   7  10    16181.88    16195.22    357.61 o 
 -14   7  10     2856.13     2848.07    123.86 o 
 -13   7  10     3024.66     3206.42    127.84 o 
 -12   7  10     2795.43     2775.94    117.22 o 
 -11   7  10    12802.09    12907.42    294.98 o 
 -10   7  10     1893.71     1816.53     94.12 o 
  -9   7  10     6598.27     6527.10    174.26 o 
  -8   7  10     5362.82     5422.21    139.23 o 
  -7   7  10      284.36      304.59     67.20 o 
  -6   7  10      688.63      827.94     71.46 o 
  -5   7  10     1882.03     1631.99     89.86 o 
  -4   7  10     1482.44     1578.19     87.54 o 
  -3   7  10     4489.91     4560.26    143.14 o 
  -2   7  10     1656.58     1666.70     89.14 o 
  -1   7  10     4482.40     4473.25    119.48 o 
   0   7  10       12.65       54.38     28.85 o 
   1   7  10     1569.50     1566.01     74.18 o 
   2   7  10       95.25      106.23     33.84 o 
   3   7  10    14134.94    13329.66    241.40 o 
   4   7  10    10640.83    10411.41    206.84 o 
   5   7  10    12853.31    13148.54    279.76 o 
   6   7  10     2708.75     2687.35    118.85 o 
   7   7  10     7516.50     7741.93    244.91 o 
   8   7  10     4610.06     4758.69    424.79 o 
   9   7  10     5357.53     5523.96    212.52 o 
  10   7  10     1835.82     1996.09    139.45 o 
  11   7  10     1255.58     1432.42    161.93 o 
 -17   8  10     3532.75     3505.64    177.81 o 
 -16   8  10       12.78       42.50     45.58 o 
 -15   8  10     1746.54     1857.44    111.53 o 
 -14   8  10     6121.61     5852.87    182.88 o 
 -13   8  10     1330.37     1219.23     89.81 o 
 -12   8  10    16092.04    16140.43    328.49 o 
 -11   8  10      477.54      549.92     64.16 o 
 -10   8  10    10087.17    10835.12    245.91 o 
  -9   8  10      169.17      188.64     41.32 o 
  -8   8  10    24355.84    24478.14    507.55 o 
  -7   8  10       73.50       76.62     40.82 o 
  -6   8  10    42019.76    41864.64    658.26 o 
  -5   8  10     1874.57     1803.94    134.47 o 
  -4   8  10    25739.37    26647.18    461.02 o 
  -3   8  10     5653.40     5604.02    166.82 o 
  -2   8  10    18924.01    18702.33    354.96 o 
  -1   8  10    10425.10    10475.01    240.21 o 
   0   8  10     4614.88     4783.14    151.70 o 
   1   8  10     6620.66     6489.00    154.15 o 
   2   8  10       30.27       59.06     31.51 o 
   3   8  10     9011.85     8707.15    231.12 o 
   4   8  10     1347.02     1196.87     72.67 o 
   5   8  10     6082.66     6062.89    213.00 o 
   6   8  10     4981.70     4847.72    162.30 o 
   7   8  10     2096.75     2013.48    131.25 o 
   8   8  10     2716.25     3180.07    161.43 o 
   9   8  10     1708.30     1791.47    130.21 o 
  10   8  10    10627.05    11006.67    323.24 o 
 -16   9  10     8449.28     8259.55    234.56 o 
 -15   9  10     3106.35     3364.24    218.42 o 
 -14   9  10     3604.82     3856.22    175.56 o 
 -13   9  10     2591.69     2508.40    124.23 o 
 -12   9  10     6345.23     6495.84    230.90 o 
 -11   9  10     1699.70     1602.84     98.30 o 
 -10   9  10      645.48      706.51     90.00 o 
  -9   9  10      841.33      886.67     92.15 o 
  -8   9  10       75.19      100.91     43.96 o 
  -7   9  10       53.79       95.43     53.69 o 
  -6   9  10     1806.89     1728.54    100.45 o 
  -5   9  10    11246.65    10993.40    275.24 o 
  -4   9  10     5846.63     5768.74    174.62 o 
  -3   9  10     9728.96     9670.68    235.88 o 
  -2   9  10     8795.10     8456.26    221.81 o 
  -1   9  10     9650.52     9586.31    235.06 o 
   0   9  10     9129.59     8599.77    219.31 o 
   1   9  10     9188.58     8547.56    219.21 o 
   2   9  10     6126.75     5932.00    178.77 o 
   3   9  10     1894.42     1871.07    115.20 o 
   4   9  10     3208.76     3270.49    151.34 o 
   5   9  10      344.04      390.72     52.50 o 
   6   9  10     3266.98     3124.04    195.34 o 
   7   9  10      836.73      756.39     95.49 o 
   8   9  10      300.83      202.15     68.57 o 
   9   9  10        6.51       87.21     84.95 o 
 -15  10  10      125.41      224.55     62.15 o 
 -14  10  10     1549.49     1692.44    110.64 o 
 -13  10  10     6993.75     7078.17    209.99 o 
 -12  10  10     7518.78     7760.27    217.93 o 
 -11  10  10    24565.02    24574.88    452.43 o 
 -10  10  10     2372.85     2303.78    139.50 o 
  -9  10  10    33563.21    33812.82    664.28 o 
  -8  10  10       10.46       87.75     47.83 o 
  -7  10  10    26488.83    27456.70    493.02 o 
  -6  10  10     2683.32     2667.98    144.91 o 
  -5  10  10    38282.16    37934.15    626.46 o 
  -4  10  10     1142.36     1188.49     90.40 o 
  -3  10  10    20162.73    19605.96    383.93 o 
  -2  10  10     3478.88     3520.07    152.82 o 
  -1  10  10     8591.11     9014.87    260.96 o 
   0  10  10     8738.12     8773.37    229.42 o 
   1  10  10      583.54      678.01     75.27 o 
   2  10  10    10977.29    10662.39    258.60 o 
   3  10  10       13.55       27.42     41.95 o 
   4  10  10     6507.75     6588.53    194.65 o 
   5  10  10     1048.26     1056.29     89.25 o 
   6  10  10     4729.15     4974.06    168.22 o 
   7  10  10     6222.92     6433.83    294.20 o 
 -13  11  10       36.15       69.45     52.69 o 
 -12  11  10    12075.81    12161.74    298.62 o 
 -11  11  10       12.98       20.96     52.31 o 
 -10  11  10     6089.80     6307.34    231.64 o 
  -9  11  10     1164.74     1117.68    108.40 o 
  -8  11  10       95.92      177.34     77.57 o 
  -7  11  10     3463.66     3329.87    148.09 o 
  -6  11  10     5262.80     5125.99    177.86 o 
  -5  11  10     4334.77     4287.11    188.73 o 
  -4  11  10     5143.42     4971.43    172.25 o 
  -3  11  10     1990.62     2141.22    118.63 o 
  -2  11  10     8654.41     8677.96    234.94 o 
  -1  11  10     3446.59     3656.53    147.43 o 
   0  11  10     7013.26     7786.19    321.09 o 
   1  11  10     3335.52     3264.18    141.43 o 
   2  11  10    18127.33    18419.69    378.08 o 
   3  11  10     1651.35     1546.34    187.75 o 
   4  11  10    12039.56    11790.51    283.64 o 
   5  11  10        2.05       49.26     77.72 o 
 -10  12  10    15869.89    16227.13    582.93 o 
  -9  12  10     2558.17     2631.93    157.19 o 
  -8  12  10    15767.66    16605.30    415.10 o 
  -7  12  10      532.60      538.55     77.86 o 
  -6  12  10    15413.39    15603.29    347.78 o 
  -5  12  10        4.39       40.31     51.83 o 
  -4  12  10     8760.60     9308.55    297.54 o 
  -3  12  10      213.74      190.80     58.29 o 
  -2  12  10     4455.46     4338.38    186.39 o 
  -1  12  10      891.20      918.76     90.60 o 
   0  12  10     1277.67     1299.68    101.95 o 
   1  12  10     2333.85     2443.97    131.67 o 
   2  12  10       30.72       20.34     50.43 o 
 -21   1  11     1792.37     1847.80    170.75 o 
 -20   1  11       34.60       93.95     68.36 o 
 -19   1  11     6810.49     6693.40    288.30 o 
 -18   1  11     2338.06     3013.41    268.60 o 
 -17   1  11    10348.70    11301.54    388.69 o 
 -16   1  11    26194.17    24904.61    508.32 o 
 -15   1  11    15315.06    15318.89    354.93 o 
 -14   1  11     4598.25     4598.47    209.39 o 
 -13   1  11    21786.26    22534.28    389.60 o 
 -12   1  11     1228.20     1313.58     75.87 o 
 -11   1  11    19306.93    19122.97    269.89 o 
 -10   1  11     3912.18     3894.23     96.24 o 
  -9   1  11    25531.81    25515.50    510.57 o 
  -8   1  11    15993.49    16669.37    373.72 o 
  -7   1  11     4158.17     4538.02    120.83 o 
  -6   1  11     7994.25     8238.88    158.36 o 
  -5   1  11      582.04      703.66     46.66 o 
  -4   1  11     2627.29     2685.11     94.07 o 
  -3   1  11      700.46      766.46     63.38 o 
  -2   1  11       32.51       80.39     31.32 o 
  -1   1  11     5068.65     5065.40    138.40 o 
   0   1  11      820.48      720.93     80.04 o 
   1   1  11    19066.00    18817.83    334.58 o 
   2   1  11     4032.93     3944.34    159.19 o 
   3   1  11    16741.69    16552.73    309.50 o 
   4   1  11     5566.75     5449.92    157.40 o 
   5   1  11    11584.84    11674.59    254.72 o 
   6   1  11     5087.73     4825.88    154.02 o 
   7   1  11    11230.58    10687.68    248.46 o 
   8   1  11     3871.24     3878.30    142.48 o 
   9   1  11    11310.49    11408.67    267.16 o 
  10   1  11     5953.53     5999.46    384.89 o 
  11   1  11     5579.94     5421.81    249.02 o 
  12   1  11     6489.48     6596.21    285.15 o 
  13   1  11      931.46      996.34    134.38 o 
 -21   2  11       61.45      574.86    159.78 o 
 -20   2  11     8505.66     8308.27    344.60 o 
 -19   2  11      412.54      443.18     98.85 o 
 -18   2  11     1444.59     1475.87    114.62 o 
 -17   2  11     1120.29      941.65     93.97 o 
 -16   2  11      426.60      368.43     74.30 o 
 -15   2  11      906.39      955.95    111.25 o 
 -14   2  11        2.65       37.79     34.00 o 
 -13   2  11     1944.89     1963.13     92.84 o 
 -12   2  11       37.61      121.00     34.06 o 
 -11   2  11     3346.58     3206.58    106.65 o 
 -10   2  11     4960.75     4977.93    126.40 o 
  -9   2  11     1500.32     1593.45     71.30 o 
  -8   2  11    41212.45    41814.30    501.79 o 
  -7   2  11       90.89      210.92     52.65 o 
  -6   2  11    30981.91    32120.07    441.07 o 
  -5   2  11     1249.64     1263.56     60.07 o 
  -4   2  11    19855.44    20182.73    302.70 o 
  -3   2  11     1883.79     1875.00    107.05 o 
  -2   2  11     7484.31     7417.58    174.06 o 
  -1   2  11     4559.58     4408.35    129.59 o 
   0   2  11     1395.91     1344.01     74.54 o 
   1   2  11     8392.31     8277.15    192.03 o 
   2   2  11     1172.91     1099.10     71.98 o 
   3   2  11     4517.10     4325.44    134.51 o 
   4   2  11     2430.30     2681.42    107.28 o 
   5   2  11     3003.16     3182.22    118.55 o 
   6   2  11      409.05      401.55     61.77 o 
   7   2  11     5957.71     5868.34    175.12 o 
   8   2  11     3842.76     3917.22    144.95 o 
   9   2  11     5171.86     4949.59    217.95 o 
  10   2  11    16206.36    16121.66    394.12 o 
  11   2  11      626.37      622.58    106.11 o 
  12   2  11     9167.98     9303.36    349.76 o 
 -20   3  11     8124.17     8323.49    537.21 o 
 -19   3  11     1811.88     1878.84    174.13 o 
 -18   3  11     9963.71     9600.49    308.46 o 
 -17   3  11     2009.20     1916.99    124.86 o 
 -16   3  11    11565.88    11014.76    296.83 o 
 -15   3  11      200.42      170.71     53.05 o 
 -14   3  11    28383.53    26804.57    882.61 o 
 -13   3  11       48.64       52.41     35.09 o 
 -12   3  11    38340.08    36658.73   1024.54 o 
 -11   3  11     1473.42     1391.83     71.05 o 
 -10   3  11    11730.01    11969.61    218.92 o 
  -9   3  11     4247.25     4346.06    115.98 o 
  -8   3  11       30.77       76.17     25.94 o 
  -7   3  11     1666.96     1703.66     70.97 o 
  -6   3  11        0.06       20.92     25.85 o 
  -5   3  11     5623.26     5796.42    130.50 o 
  -4   3  11     3355.15     3438.75    108.62 o 
  -3   3  11     5640.78     5807.78    129.75 o 
  -2   3  11    11154.40    11225.45    230.07 o 
  -1   3  11     9401.38     9311.77    253.56 o 
   0   3  11    22542.17    21990.85    376.89 o 
   1   3  11    13583.84    13480.67    266.41 o 
   2   3  11    23791.43    23190.39    398.04 o 
   3   3  11     5977.13     6271.28    182.38 o 
   4   3  11    16257.18    15965.11    308.88 o 
   5   3  11      547.05      484.50     58.47 o 
   6   3  11    10263.63    10540.88    240.79 o 
   7   3  11     1530.08     1502.34    108.97 o 
   8   3  11     1924.35     2016.27    110.57 o 
   9   3  11     4799.03     4740.38    191.11 o 
  10   3  11     1533.77     1285.82    114.11 o 
  11   3  11     3510.55     3478.56    274.45 o 
  12   3  11      921.41      971.92    128.42 o 
 -20   4  11      504.90      457.47     86.27 o 
 -19   4  11    10174.67    10657.53    314.07 o 
 -18   4  11      893.46      833.26    130.00 o 
 -17   4  11     4317.88     3979.16    175.08 o 
 -16   4  11     1558.94     1367.73    110.79 o 
 -15   4  11     1546.79     1566.83    111.51 o 
 -14   4  11     9804.11     9406.34    224.77 o 
 -13   4  11     3030.30     2930.27    116.00 o 
 -12   4  11     7451.64     7570.93    233.15 o 
 -11   4  11    13530.62    13192.13    267.63 o 
 -10   4  11     1747.50     1764.30     78.00 o 
  -9   4  11    21001.61    21551.34    332.30 o 
  -8   4  11      115.79      130.74     32.47 o 
  -7   4  11    40903.56    41005.51    639.57 o 
  -6   4  11       45.64       64.18     28.43 o 
  -5   4  11    63943.55    66488.73    831.90 o 
  -4   4  11     2493.10     2504.05     84.83 o 
  -3   4  11    40761.71    41196.11    547.94 o 
  -2   4  11     7610.68     7332.31    152.79 o 
  -1   4  11    21265.64    21066.97    422.19 o 
   0   4  11    10503.45    10157.49    220.89 o 
   1   4  11    29674.10    28441.56    467.33 o 
   2   4  11    15467.92    15163.72    295.33 o 
   3   4  11      116.43      177.52     42.69 o 
   4   4  11    17495.93    16989.37    326.15 o 
   5   4  11      261.08      187.60     47.02 o 
   6   4  11    10949.96    10621.85    244.20 o 
   7   4  11    16100.23    16321.09    326.98 o 
   8   4  11     7693.86     7605.72    204.40 o 
   9   4  11    12614.54    12559.01    334.58 o 
  10   4  11     2423.34     2425.37    146.32 o 
  11   4  11    12968.62    13391.45    361.04 o 
  12   4  11      730.77      658.27    113.25 o 
 -19   5  11     6182.97     5979.61    230.87 o 
 -18   5  11    10822.15    10755.47    494.83 o 
 -17   5  11     6286.56     6351.15    225.83 o 
 -16   5  11    14916.90    14738.42    368.33 o 
 -15   5  11     4937.70     4963.93    161.17 o 
 -14   5  11    23078.71    22296.23    428.65 o 
 -13   5  11     6354.76     6240.54    238.45 o 
 -12   5  11     6283.75     5892.45    167.50 o 
 -11   5  11     3358.78     3298.91    119.74 o 
 -10   5  11       40.26       73.64     31.64 o 
  -9   5  11     2226.42     2255.04     86.59 o 
  -8   5  11     1285.90     1358.60     81.80 o 
  -7   5  11       12.42       40.70     31.04 o 
  -6   5  11      480.24      588.74     64.42 o 
  -5   5  11     5106.82     4991.90    146.15 o 
  -4   5  11     3351.38     3474.20    101.70 o 
  -3   5  11    11119.88    10971.72    202.34 o 
  -2   5  11    10984.10    11201.54    205.53 o 
  -1   5  11    10237.92    10352.27    195.56 o 
   0   5  11    38821.62    38356.98    596.23 o 
   1   5  11    16388.21    16795.48    524.35 o 
   2   5  11    11976.11    11974.75    255.30 o 
   3   5  11    13544.66    12724.88    480.21 o 
   4   5  11    21961.84    21891.92    394.64 o 
   5   5  11     1454.38     1323.29    185.77 o 
   6   5  11     2628.14     2655.31    134.00 o 
   7   5  11     2041.82     1897.12    104.68 o 
   8   5  11     1920.63     1749.86    124.50 o 
   9   5  11      193.55      270.10     67.20 o 
  10   5  11       37.83       45.39     59.31 o 
  11   5  11     1008.64     1108.67    117.06 o 
 -19   6  11      325.33      232.15     74.72 o 
 -18   6  11     9175.00     9288.42    292.25 o 
 -17   6  11      675.66      711.13     92.69 o 
 -16   6  11     3156.88     3177.76    189.83 o 
 -15   6  11     5478.13     5441.48    174.46 o 
 -14   6  11     3985.39     4263.36    149.49 o 
 -13   6  11     2690.15     2531.66    114.70 o 
 -12   6  11     7797.13     7381.30    194.70 o 
 -11   6  11     5592.98     5399.18    159.57 o 
 -10   6  11    24092.89    24318.44    422.10 o 
  -9   6  11     6193.31     6210.30    176.65 o 
  -8   6  11    25729.98    26151.38    450.94 o 
  -7   6  11     2331.15     2297.83    118.17 o 
  -6   6  11    32024.56    32291.98    527.51 o 
  -5   6  11       19.78       36.31     33.90 o 
  -4   6  11    37863.01    37546.93    592.25 o 
  -3   6  11     1742.27     1828.26     92.61 o 
  -2   6  11    35909.61    36325.52    503.93 o 
  -1   6  11     3256.56     3084.26    104.96 o 
   0   6  11    35208.13    34838.96    495.56 o 
   1   6  11    11947.62    11590.82    250.97 o 
   2   6  11       99.06      101.24     39.89 o 
   3   6  11    16086.38    15712.83    312.68 o 
   4   6  11     6888.68     6733.61    185.32 o 
   5   6  11    19634.88    18624.54    370.46 o 
   6   6  11      401.91      457.34     64.62 o 
   7   6  11    13037.51    12578.81    279.94 o 
   8   6  11     8359.82     8752.05    271.94 o 
   9   6  11     5896.97     5909.28    223.58 o 
  10   6  11     9541.48    10242.57    382.31 o 
 -18   7  11     1918.62     2071.76    156.72 o 
 -17   7  11    24127.75    23614.20    527.79 o 
 -16   7  11      851.19      759.53     81.21 o 
 -15   7  11    22415.28    23208.96    435.03 o 
 -14   7  11      135.18       95.66     93.33 o 
 -13   7  11    12361.22    12160.53    273.95 o 
 -12   7  11      779.33      682.68     70.05 o 
 -11   7  11    22613.00    21701.16    395.79 o 
 -10   7  11     1875.47     1877.01     96.72 o 
  -9   7  11    13557.93    13624.95    290.83 o 
  -8   7  11     1546.39     1507.68     91.59 o 
  -7   7  11     6665.06     6725.56    186.38 o 
  -6   7  11     8825.36     8517.65    213.16 o 
  -5   7  11      457.29      477.38     59.75 o 
  -4   7  11    10939.27    10984.26    248.42 o 
  -3   7  11    14699.44    14390.70    295.29 o 
  -2   7  11     8926.42     8588.11    210.98 o 
  -1   7  11    27362.88    27773.05    472.66 o 
   0   7  11     3441.78     3518.86    109.57 o 
   1   7  11     9850.21     9869.36    200.49 o 
   2   7  11       40.91       89.32     39.95 o 
   3   7  11    20415.83    20215.68    378.93 o 
   4   7  11      552.51      562.29     84.02 o 
   5   7  11    28861.41    28719.69    497.07 o 
   6   7  11      235.08      204.93     67.47 o 
   7   7  11    10858.91    11060.08    310.48 o 
   8   7  11      291.77      374.09     78.36 o 
   9   7  11     6546.40     6689.44    244.04 o 
  10   7  11     3944.58     4180.76    197.21 o 
 -17   8  11     1578.17     1881.11    140.89 o 
 -16   8  11     1263.94     1281.64    101.99 o 
 -15   8  11       62.93      -42.81     43.36 o 
 -14   8  11      245.98      238.83     55.10 o 
 -13   8  11     1010.39     1114.04     88.23 o 
 -12   8  11     1261.33     1192.93     88.74 o 
 -11   8  11      630.69      637.14     69.58 o 
 -10   8  11     3489.20     3698.21    163.51 o 
  -9   8  11     9170.65     9144.26    268.97 o 
  -8   8  11     3313.12     3262.18    132.90 o 
  -7   8  11    15850.54    15568.50    322.52 o 
  -6   8  11     3167.69     3122.46    128.68 o 
  -5   8  11     7692.89     7830.91    300.35 o 
  -4   8  11      194.62      212.94     55.74 o 
  -3   8  11    16200.69    15657.37    319.58 o 
  -2   8  11       24.20       70.68     58.52 o 
  -1   8  11     4211.39     4421.54    149.16 o 
   0   8  11     2930.48     2896.33    121.19 o 
   1   8  11      736.07      682.02     70.58 o 
   2   8  11     2563.43     2456.67     96.91 o 
   3   8  11     1581.37     1358.39     90.73 o 
   4   8  11     6297.09     6148.10    182.35 o 
   5   8  11     3186.94     3058.64    130.03 o 
   6   8  11     3887.78     3783.83    145.78 o 
   7   8  11     3015.20     3096.20    161.07 o 
   8   8  11     2428.04     2555.98    152.69 o 
 -15   9  11      923.55      790.47     85.54 o 
 -14   9  11    15150.28    15553.08    339.69 o 
 -13   9  11     3673.86     3773.03    149.71 o 
 -12   9  11    23244.53    23249.83    435.46 o 
 -11   9  11     6372.42     6301.69    532.42 o 
 -10   9  11    10403.18    10950.32    305.75 o 
  -9   9  11     9425.62     9357.61    276.23 o 
  -8   9  11     3713.50     3841.31    172.78 o 
  -7   9  11     5438.69     5327.94    174.68 o 
  -6   9  11     2155.27     2194.32    114.15 o 
  -5   9  11     2283.46     2492.60    119.64 o 
  -4   9  11        6.81       21.71     40.44 o 
  -3   9  11     1843.98     1944.24    107.78 o 
  -2   9  11     3348.75     3326.90    135.14 o 
  -1   9  11      619.68      674.12     74.29 o 
   0   9  11    11157.48    10906.24    314.32 o 
   1   9  11      221.59      223.26     54.22 o 
   2   9  11     8766.07     8808.84    227.51 o 
   3   9  11       95.90       76.68     58.55 o 
   4   9  11     9385.73     9673.68    243.44 o 
   5   9  11     1046.75      946.44     86.10 o 
   6   9  11    12856.33    13310.77    355.80 o 
   7   9  11     3604.73     3714.17    180.55 o 
 -14  10  11     1932.48     1862.20    118.01 o 
 -13  10  11        1.17       35.67     55.34 o 
 -12  10  11      565.05      673.73     96.83 o 
 -11  10  11      677.47      667.18     90.94 o 
 -10  10  11      852.50      821.87    101.51 o 
  -9  10  11     1630.54     1607.09    128.23 o 
  -8  10  11      112.31      149.08     64.02 o 
  -7  10  11     3387.47     3211.58    163.70 o 
  -6  10  11      754.01      730.02     80.36 o 
  -5  10  11     3725.97     3674.64    147.69 o 
  -4  10  11      573.45      555.55     72.61 o 
  -3  10  11     2849.83     2708.49    127.46 o 
  -2  10  11      253.71      316.77     62.23 o 
  -1  10  11      941.15      887.31     83.61 o 
   0  10  11     1614.53     1804.58    121.71 o 
   1  10  11      267.43      234.42     58.21 o 
   2  10  11      138.92      123.59     52.55 o 
   3  10  11       54.73      122.14     51.50 o 
   4  10  11      856.56      980.03    109.06 o 
   5  10  11        5.89      -30.50     58.28 o 
 -11  11  11     6966.95     7279.05    257.06 o 
 -10  11  11     6689.46     6602.83    241.79 o 
  -9  11  11     4756.43     4878.04    202.75 o 
  -8  11  11     3728.87     3505.74    168.93 o 
  -7  11  11     1004.16      983.37     94.00 o 
  -6  11  11     1665.38     1558.23    127.19 o 
  -5  11  11      795.29      818.97    115.07 o 
  -4  11  11        3.13       70.09     68.55 o 
  -3  11  11      475.44      512.87     82.71 o 
  -2  11  11      587.09      421.85     66.92 o 
  -1  11  11      408.47      319.96     65.47 o 
   0  11  11      733.82      705.21    149.43 o 
   1  11  11      658.90      602.24     78.36 o 
   2  11  11     1362.56     1460.88    105.13 o 
   3  11  11     3095.17     3283.85    157.66 o 
  -8  12  11      210.44      223.95     80.92 o 
  -7  12  11     4977.74     4983.84    185.80 o 
  -6  12  11      685.40      671.83     85.79 o 
  -5  12  11     5437.62     5844.45    200.60 o 
  -4  12  11     2501.19     2402.87    132.63 o 
  -3  12  11    13047.75    13198.33    413.21 o 
  -2  12  11     3989.28     4043.84    165.81 o 
  -1  12  11     6472.69     7179.66    227.25 o 
 -20   0  12    31293.25    36859.70   1273.22 o 
 -19   0  12     2551.55     2727.35    272.28 o 
 -18   0  12    15529.55    15966.05    677.25 o 
 -17   0  12     3716.71     4150.26    306.71 o 
 -16   0  12     1011.40      995.90    166.67 o 
 -14   0  12       21.08       89.53     78.06 o 
 -13   0  12     4500.00     4920.94    167.57 o 
 -12   0  12     7502.15     8052.63    218.97 o 
 -11   0  12     6578.58     6788.28    195.88 o 
 -10   0  12    19080.50    20674.21    411.79 o 
  -9   0  12     9364.48    10461.05    353.73 o 
  -8   0  12    23690.13    24936.06    468.91 o 
  -7   0  12     1898.81     1912.69    116.15 o 
  -6   0  12    45484.91    44728.30    927.34 o 
  -5   0  12      259.13      311.57     61.45 o 
  -4   0  12    64107.08    64300.71   2371.97 o 
  -3   0  12      793.07      622.91     80.06 o 
  -2   0  12    83389.52    84770.98   2583.18 o 
  -1   0  12     6932.29     6558.38    232.42 o 
   0   0  12     2640.65     2808.17    200.65 o 
   1   0  12    11454.95    11116.23    342.88 o 
   2   0  12     6394.98     6356.45    245.48 o 
   3   0  12    19851.11    19534.32    516.16 o 
   4   0  12     4224.08     4147.25    200.52 o 
   5   0  12    20827.53    19839.94    704.11 o 
   6   0  12     1297.50     1297.73    130.81 o 
   7   0  12    17003.75    16095.60   1035.16 o 
   8   0  12     6552.33     6408.62    274.63 o 
   9   0  12     7886.04     7603.87    464.89 o 
  10   0  12     9332.22     8191.71    443.54 o 
  11   0  12     4685.92     4791.24    339.77 o 
 -20   1  12     4402.11     4201.53    270.67 o 
 -19   1  12    13088.94    13307.20    437.49 o 
 -18   1  12     7254.33     7360.64    431.14 o 
 -17   1  12    18209.93    19577.47    557.87 o 
 -16   1  12    20591.92    21317.48    926.34 o 
 -15   1  12    13044.32    13317.94    326.28 o 
 -14   1  12     1244.36     1020.35    109.09 o 
 -13   1  12    15605.75    16012.27    307.91 o 
 -12   1  12     1093.89     1240.02     68.01 o 
 -11   1  12    10956.93    11329.87    189.78 o 
 -10   1  12       43.67      110.48     28.83 o 
  -9   1  12    17068.15    17345.79    327.62 o 
  -8   1  12       34.32       61.86     25.07 o 
  -7   1  12       23.52       29.69     26.83 o 
  -6   1  12     2800.67     2587.52     96.78 o 
  -5   1  12      678.41      744.37     58.02 o 
  -4   1  12     9256.88     9249.17    228.07 o 
  -3   1  12     5122.48     5289.85    175.75 o 
  -2   1  12    16863.76    17294.43    340.20 o 
  -1   1  12    10884.19    10888.62    231.42 o 
   0   1  12     5246.66     5252.06    149.25 o 
   1   1  12    18762.88    18138.47    412.81 o 
   2   1  12     8152.66     7816.01    193.23 o 
   3   1  12    15965.74    15289.54    349.43 o 
   4   1  12     6407.88     6237.01    177.79 o 
   5   1  12    21041.25    20068.86    379.19 o 
   6   1  12     3100.57     2898.57    124.67 o 
   7   1  12    16106.76    15583.70    332.19 o 
   8   1  12      453.49      448.68     68.34 o 
   9   1  12     5420.61     5664.93    225.31 o 
  10   1  12      685.91      672.50    111.72 o 
  11   1  12       87.83      176.22     80.03 o 
 -20   2  12      711.53      798.58    127.86 o 
 -19   2  12    13792.46    14980.13   1744.54 o 
 -18   2  12     1491.25     1287.17    295.00 o 
 -17   2  12     8797.65     8555.04    582.81 o 
 -16   2  12     2482.57     2452.39    134.76 o 
 -15   2  12     1831.22     1818.48    117.09 o 
 -14   2  12     3476.01     3398.05    126.06 o 
 -13   2  12       32.14       96.24     38.34 o 
 -12   2  12     3795.10     3759.49    148.45 o 
 -11   2  12     8829.08     8297.66    246.94 o 
 -10   2  12     2699.96     2780.06     95.63 o 
  -9   2  12    14981.88    15281.62    231.86 o 
  -8   2  12     1986.04     2126.28     81.34 o 
  -7   2  12    35767.26    36648.21    499.69 o 
  -6   2  12      738.29      768.35     53.02 o 
  -5   2  12    27925.81    27780.64    451.45 o 
  -4   2  12       12.03       36.14     30.99 o 
  -3   2  12    28985.12    28484.77    462.71 o 
  -2   2  12     1541.88     1672.06    180.20 o 
  -1   2  12    25618.94    25068.35    422.10 o 
   0   2  12     3576.48     3598.05    123.71 o 
   1   2  12    11287.09    11468.39    245.52 o 
   2   2  12     8398.80     8047.80    197.80 o 
   3   2  12     2999.94     3021.01    180.26 o 
   4   2  12     9406.97     9119.96    218.74 o 
   5   2  12     1627.01     1455.68    106.46 o 
   6   2  12     8928.50     8841.56    226.34 o 
   7   2  12     3164.17     3247.90    135.07 o 
   8   2  12     5624.06     6024.07    227.25 o 
   9   2  12     3324.51     3187.84    183.54 o 
  10   2  12     5666.36     5453.49    214.79 o 
  11   2  12     8579.52     7857.70    317.98 o 
 -20   3  12     2871.36     2787.79    271.36 o 
 -19   3  12      528.31      600.32     92.73 o 
 -18   3  12     8398.42     8471.15    266.18 o 
 -17   3  12        8.62        9.09     48.65 o 
 -16   3  12    14255.00    14543.80    359.24 o 
 -15   3  12       59.23       43.34     57.64 o 
 -14   3  12    37385.49    36058.03    579.05 o 
 -13   3  12      429.15      374.61     54.50 o 
 -12   3  12    40056.90    40291.97    628.21 o 
 -11   3  12    10892.47    10818.60    211.38 o 
 -10   3  12     7604.22     7699.28    177.02 o 
  -9   3  12     1672.74     1703.85     88.90 o 
  -8   3  12     3222.62     3362.43    119.62 o 
  -7   3  12    10933.09    11226.78    206.38 o 
  -6   3  12     5284.35     5575.53    133.29 o 
  -5   3  12    11467.06    11533.48    209.04 o 
  -4   3  12      265.59      323.22     47.36 o 
  -3   3  12    11212.77    10849.46    230.90 o 
  -2   3  12     1080.91     1096.41     72.62 o 
  -1   3  12     6108.63     6123.40    164.53 o 
   0   3  12     3391.73     3574.15    123.80 o 
   1   3  12     5513.60     5431.79    157.47 o 
   2   3  12    19951.60    19522.25    359.20 o 
   3   3  12      190.48      252.45     49.38 o 
   4   3  12    27046.70    25820.71    459.18 o 
   5   3  12     1551.83     1517.27     93.32 o 
   6   3  12    18881.06    18386.00    356.83 o 
   7   3  12     6780.93     6424.84    193.44 o 
   8   3  12     9809.50     9910.66    252.08 o 
   9   3  12     3145.90     3401.28    168.28 o 
  10   3  12     7901.93     7871.53    265.16 o 
  11   3  12     2448.61     2723.41    188.63 o 
 -19   4  12       28.93      105.44     61.67 o 
 -18   4  12     3302.94     2964.23    158.92 o 
 -17   4  12      140.45      232.26     66.32 o 
 -16   4  12        7.10       22.69     47.56 o 
 -15   4  12      189.12      206.17     60.57 o 
 -14   4  12       67.11       48.22     38.81 o 
 -13   4  12     2276.00     2072.26    101.58 o 
 -12   4  12     1317.03     1377.57    108.63 o 
 -11   4  12     1668.94     1807.19     82.71 o 
 -10   4  12     5217.95     5020.14    153.72 o 
  -9   4  12     1293.84     1247.90     80.22 o 
  -8   4  12     1289.90     1434.48     84.22 o 
  -7   4  12      964.66     1029.56     73.52 o 
  -6   4  12     2716.58     2794.22    144.74 o 
  -5   4  12     1190.48     1427.99     98.08 o 
  -4   4  12     1502.46     1536.80     71.62 o 
  -3   4  12      296.07      481.66     54.71 o 
  -2   4  12      494.84      458.78     54.02 o 
  -1   4  12       19.53       55.66     42.94 o 
   0   4  12      767.58      777.95     78.27 o 
   1   4  12      108.69      126.17     59.98 o 
   2   4  12     4599.58     4358.62    143.00 o 
   3   4  12      139.50      204.91     48.36 o 
   4   4  12       41.48       76.32     42.47 o 
   5   4  12     1331.01     1210.58     86.80 o 
   6   4  12     4232.19     4478.35    211.41 o 
   7   4  12     3445.64     3357.09    136.34 o 
   8   4  12       39.73        7.43     49.28 o 
   9   4  12     2919.66     2642.57    153.05 o 
  10   4  12     1335.84     1328.84    123.82 o 
 -19   5  12      335.18      202.91     69.58 o 
 -18   5  12     2623.97     2392.08    148.80 o 
 -17   5  12     1638.64     1599.27    123.46 o 
 -16   5  12     7507.06     7323.29    243.18 o 
 -15   5  12    10311.05    10140.05    246.06 o 
 -14   5  12     6479.85     6511.33    211.18 o 
 -13   5  12    12914.69    12539.71    317.42 o 
 -12   5  12     3652.36     3619.45    148.59 o 
 -11   5  12    29245.70    29364.56    463.92 o 
 -10   5  12    12894.45    12984.06    277.38 o 
  -9   5  12    17385.41    17258.15    333.99 o 
  -8   5  12    15639.49    16033.85    316.85 o 
  -7   5  12     7011.10     6831.25    274.24 o 
  -6   5  12     7512.98     7652.16    239.05 o 
  -5   5  12     4117.54     3955.78    133.98 o 
  -4   5  12     3748.26     3876.04    131.00 o 
  -3   5  12     3252.01     3315.31    111.05 o 
  -2   5  12     1582.96     1487.10     84.31 o 
  -1   5  12     2172.83     2366.22    105.44 o 
   0   5  12       48.29      154.53     43.37 o 
   1   5  12     7107.46     6868.96    184.83 o 
   2   5  12     1199.05     1268.71    235.42 o 
   3   5  12     8138.67     8207.02    208.83 o 
   4   5  12    10295.85    10201.39    242.52 o 
   5   5  12     7843.29     7898.49    210.37 o 
   6   5  12     6415.20     6555.01    191.19 o 
   7   5  12    11170.26    11300.66    267.18 o 
   8   5  12     6393.34     6335.53    231.07 o 
   9   5  12     9008.30     9108.54    289.73 o 
  10   5  12     6892.31     6887.93    251.32 o 
 -18   6  12      910.76      890.92    108.18 o 
 -17   6  12     2930.45     3016.80    161.97 o 
 -16   6  12      641.06      645.85     91.49 o 
 -15   6  12      341.61      385.55     62.84 o 
 -14   6  12       15.39       21.40     38.97 o 
 -13   6  12      293.79      358.45     57.98 o 
 -12   6  12      140.65      134.50     43.82 o 
 -11   6  12      810.89      771.30    103.82 o 
 -10   6  12      694.89      602.22    101.99 o 
  -9   6  12       32.21       86.14     70.91 o 
  -8   6  12       88.37       61.27     40.58 o 
  -7   6  12     6762.53     6592.36    183.88 o 
  -6   6  12      883.98      919.11     75.03 o 
  -5   6  12     7526.17     7718.62    200.00 o 
  -4   6  12      941.56     1067.33    110.54 o 
  -3   6  12     6465.50     6434.08    177.63 o 
  -2   6  12     1583.88     1579.64    102.79 o 
  -1   6  12     1289.37     1420.42     85.00 o 
   0   6  12     4397.20     4473.33    145.32 o 
   1   6  12      330.12      390.66     56.89 o 
   2   6  12     4246.79     4384.19    245.47 o 
   3   6  12     6497.57     6388.30    184.37 o 
   4   6  12     1825.65     1800.00    102.93 o 
   5   6  12       88.14      111.75     73.89 o 
   6   6  12      888.35      936.43     93.51 o 
   7   6  12      415.59      412.77     66.53 o 
   8   6  12      295.16      406.57    100.05 o 
   9   6  12        2.96       38.38     57.32 o 
 -17   7  12     6118.44     6275.82    240.62 o 
 -16   7  12       33.63       55.63     47.92 o 
 -15   7  12     6372.69     6328.98    195.84 o 
 -14   7  12      431.46      578.25     76.48 o 
 -13   7  12     7222.00     7318.65    204.39 o 
 -12   7  12     2285.14     2474.51    139.01 o 
 -11   7  12     9649.32     9978.46    283.45 o 
 -10   7  12     2959.18     3069.51    245.36 o 
  -9   7  12     9458.69     9430.45    340.24 o 
  -8   7  12     6670.57     6634.21    191.24 o 
  -7   7  12     6029.79     6279.91    184.30 o 
  -6   7  12     6428.37     6713.68    191.07 o 
  -5   7  12      582.69      731.41     72.61 o 
  -4   7  12     4452.50     4341.86    156.14 o 
  -3   7  12      106.58      114.94     44.23 o 
  -2   7  12     1835.35     1757.16     96.82 o 
  -1   7  12     1159.76     1053.22    100.52 o 
   0   7  12       43.49       68.90     51.88 o 
   1   7  12     3801.42     3821.62    139.12 o 
   2   7  12     2883.54     2729.95    157.95 o 
   3   7  12     4591.15     4577.04    156.76 o 
   4   7  12       27.65       36.12     43.67 o 
   5   7  12    10450.89    10050.75    250.03 o 
   6   7  12        6.85      106.24     48.22 o 
   7   7  12     8135.30     8559.94    298.48 o 
   8   7  12     1124.82     1220.34    119.04 o 
 -16   8  12     4484.63     4592.22    174.43 o 
 -15   8  12     2444.34     2676.01    132.87 o 
 -14   8  12      528.60      454.20     80.59 o 
 -13   8  12     2320.97     2331.90    142.91 o 
 -12   8  12      372.19      309.41     70.50 o 
 -11   8  12     3132.88     3031.75    302.58 o 
 -10   8  12     8403.17     8805.13    299.45 o 
  -9   8  12     1112.98     1062.18     88.28 o 
  -8   8  12     9059.76     9562.59    269.73 o 
  -7   8  12      186.95      254.16     55.85 o 
  -6   8  12    18531.11    18319.58    364.55 o 
  -5   8  12      301.63      293.10     74.13 o 
  -4   8  12    15098.59    15403.81    359.40 o 
  -3   8  12     2541.84     2403.02    116.45 o 
  -2   8  12    21764.09    21514.42    406.51 o 
  -1   8  12     4582.68     4539.44    156.34 o 
   0   8  12    14120.55    14211.67    549.33 o 
   1   8  12     7298.16     7003.56    243.07 o 
   2   8  12     9584.49     9559.18    290.21 o 
   3   8  12     5111.21     5043.38    208.83 o 
   4   8  12      594.47      599.41    124.92 o 
   5   8  12     7608.15     7602.52    215.20 o 
   6   8  12        0.31       60.25     68.42 o 
   7   8  12     8542.08     8931.08    287.45 o 
 -14   9  12     6767.82     6972.10    249.79 o 
 -13   9  12     3934.50     4151.46    186.24 o 
 -12   9  12     3528.24     3318.11    167.31 o 
 -11   9  12     4621.99     4517.93    192.63 o 
 -10   9  12      469.77      523.35     86.38 o 
  -9   9  12     1132.31      948.57    117.18 o 
  -8   9  12      196.22      180.78     52.45 o 
  -7   9  12     2955.65     3071.07    135.58 o 
  -6   9  12       56.97      148.00     49.31 o 
  -5   9  12     6163.52     5827.11    184.46 o 
  -4   9  12      355.46      268.33     56.86 o 
  -3   9  12     3676.44     3594.93    143.72 o 
  -2   9  12     3369.83     3305.82    143.23 o 
  -1   9  12     2042.42     2237.77    116.66 o 
   0   9  12    14307.71    14193.24    312.66 o 
   1   9  12     7847.40     7308.03    507.41 o 
   2   9  12     6909.40     6997.27    249.24 o 
   3   9  12    10913.81    10298.67    312.17 o 
   4   9  12     3744.30     3977.29    187.55 o 
   5   9  12     2993.00     3167.01    139.55 o 
 -12  10  12     3248.45     3556.97    177.86 o 
 -11  10  12     7026.46     6517.71    238.79 o 
 -10  10  12     1689.70     1821.30    132.65 o 
  -9  10  12    17465.23    17632.75    517.09 o 
  -8  10  12     2138.56     1956.38    139.94 o 
  -7  10  12    13400.73    14142.96    322.22 o 
  -6  10  12      403.39      357.29     66.44 o 
  -5  10  12    20355.98    19546.16    397.31 o 
  -4  10  12       13.12      -28.93     41.99 o 
  -3  10  12    13979.53    14362.60    323.00 o 
  -2  10  12      805.17      711.98     81.31 o 
  -1  10  12    20135.98    19965.26    402.43 o 
   0  10  12     2575.30     2655.58    167.74 o 
   1  10  12     9306.95     9557.26    343.62 o 
   2  10  12     5730.40     5640.83    228.75 o 
   3  10  12     4818.81     5045.51    217.44 o 
  -9  11  12      596.25      538.63     86.61 o 
  -8  11  12     1548.66     1608.22    144.00 o 
  -7  11  12     1550.34     1610.14    115.22 o 
  -6  11  12     1951.83     1765.91    137.71 o 
  -5  11  12     2851.83     3024.88    142.95 o 
  -4  11  12      283.15      377.81     88.21 o 
  -3  11  12     7634.95     7615.21    227.52 o 
  -2  11  12     3369.22     3662.53    155.72 o 
  -1  11  12     7615.93     7454.19    252.57 o 
   0  11  12     8052.41     8197.64    286.76 o 
 -20   1  13       76.33       44.55     69.53 o 
 -19   1  13     1151.34     1353.94    180.91 o 
 -18   1  13       40.50       23.88    106.06 o 
 -17   1  13     2951.62     3325.25    209.14 o 
 -16   1  13     1986.80     1721.68    282.84 o 
 -15   1  13     9683.28     9871.91    272.74 o 
 -14   1  13     3405.54     3534.71    151.28 o 
 -13   1  13    22498.72    22890.44    470.82 o 
 -12   1  13     3041.54     3136.84    150.38 o 
 -11   1  13    23259.69    23589.12    361.82 o 
 -10   1  13     9271.80     9366.87    187.09 o 
  -9   1  13    24061.57    25273.96    477.98 o 
  -8   1  13    12971.55    13344.45    261.34 o 
  -7   1  13     9087.20     9043.92    229.89 o 
  -6   1  13    12891.54    13203.18    260.72 o 
  -5   1  13     8435.55     8689.82    225.49 o 
  -4   1  13     8432.11     8524.05    223.49 o 
  -3   1  13     3157.93     3364.55    119.03 o 
  -2   1  13     2667.87     2743.82    110.62 o 
  -1   1  13      164.25      166.80     49.97 o 
   0   1  13     4371.58     4270.89    139.18 o 
   1   1  13     1839.56     1787.91     94.77 o 
   2   1  13      675.82      604.30     83.75 o 
   3   1  13     2271.73     2224.41    109.16 o 
   4   1  13       11.89       65.09     44.24 o 
   5   1  13     2491.16     2224.67    145.84 o 
   6   1  13      813.21      804.18    144.09 o 
   7   1  13    11939.51    11801.18    282.28 o 
   8   1  13     5756.07     5801.69    334.68 o 
   9   1  13     8571.93     9035.92    286.97 o 
  10   1  13     8575.08     8662.80    336.03 o 
 -19   2  13      409.74      236.93     86.50 o 
 -18   2  13     5209.22     5930.90    586.11 o 
 -17   2  13     2128.70     2077.73    165.39 o 
 -16   2  13     2277.78     2312.06    133.50 o 
 -15   2  13     6025.98     6068.19    207.72 o 
 -14   2  13     3030.77     2982.87    121.59 o 
 -13   2  13     5518.18     5537.01    190.23 o 
 -12   2  13     1757.72     1775.74     84.85 o 
 -11   2  13     4318.30     4433.53    127.55 o 
 -10   2  13     9000.95     9325.30    219.77 o 
  -9   2  13     1627.67     1675.04     77.28 o 
  -8   2  13     6832.81     7231.99    180.30 o 
  -7   2  13     2070.13     2200.46     97.24 o 
  -6   2  13    13204.60    13787.44    275.40 o 
  -5   2  13      141.65      246.06     46.99 o 
  -4   2  13    13062.18    13098.06    267.32 o 
  -3   2  13      380.41      402.06     52.33 o 
  -2   2  13    11123.38    10941.31    240.17 o 
  -1   2  13     1075.54     1187.98     90.18 o 
   0   2  13    31041.47    31329.15    671.01 o 
   1   2  13     4094.50     4097.60    139.84 o 
   2   2  13     5537.01     5630.06    182.32 o 
   3   2  13     5459.09     5141.47    170.45 o 
   4   2  13       93.18      103.42     50.63 o 
   5   2  13     7740.26     7504.29    209.61 o 
   6   2  13      543.50      635.31     77.41 o 
   7   2  13     5438.76     5418.63    186.35 o 
   8   2  13      305.27      264.38     62.33 o 
   9   2  13     4250.17     4055.68    189.57 o 
  10   2  13     1178.33     1021.76    114.92 o 
 -19   3  13      794.63      642.51    115.05 o 
 -18   3  13     5304.44     4884.73    371.92 o 
 -17   3  13     2657.22     2629.04    146.78 o 
 -16   3  13    13174.35    12929.42    336.29 o 
 -15   3  13     2992.71     3032.25    145.90 o 
 -14   3  13    19087.07    18950.93    371.44 o 
 -13   3  13     1470.91     1457.84    106.96 o 
 -12   3  13    20929.44    21397.23    347.06 o 
 -11   3  13     2781.67     2955.89    199.75 o 
 -10   3  13     1225.46     1105.34     92.43 o 
  -9   3  13     6931.41     6848.51    183.99 o 
  -8   3  13     9072.43     9142.70    217.06 o 
  -7   3  13     2823.52     2882.11    157.27 o 
  -6   3  13     3330.34     3302.66    118.19 o 
  -5   3  13     3889.78     4141.50    164.29 o 
  -4   3  13       29.16      131.35     39.47 o 
  -3   3  13     6494.44     6428.65    173.24 o 
  -2   3  13     3725.57     3765.76    236.41 o 
  -1   3  13    14689.32    13917.84    285.17 o 
   0   3  13     7088.31     7129.23    188.99 o 
   1   3  13    15111.75    15308.33    309.36 o 
   2   3  13     6103.57     5967.53    174.32 o 
   3   3  13     3633.06     3351.09    130.22 o 
   4   3  13     8324.22     8375.21    313.14 o 
   5   3  13      250.01      303.17     58.43 o 
   6   3  13     4831.69     4913.50    194.39 o 
   7   3  13       78.79       94.72     53.71 o 
   8   3  13     4583.39     4628.38    198.67 o 
   9   3  13      141.20      191.24     69.65 o 
 -19   4  13    22938.61    23789.40    534.02 o 
 -18   4  13     3856.48     3708.92    176.44 o 
 -17   4  13    21102.48    20666.81    471.03 o 
 -16   4  13     7985.58     8090.80    256.75 o 
 -15   4  13    17798.91    17736.52    386.24 o 
 -14   4  13     8377.80     8438.75    217.41 o 
 -13   4  13       26.08      118.95     58.72 o 
 -12   4  13     8039.24     7821.73    254.95 o 
 -11   4  13     1628.45     1645.65     95.44 o 
 -10   4  13     6688.99     6573.87    183.67 o 
  -9   4  13    22983.73    22778.22    409.95 o 
  -8   4  13     7502.43     7513.24    196.22 o 
  -7   4  13    14969.16    14903.37    338.45 o 
  -6   4  13     3053.46     3091.63    146.56 o 
  -5   4  13    35876.64    36713.64    580.45 o 
  -4   4  13      104.35      168.46     44.07 o 
  -3   4  13    40731.65    40786.29    636.15 o 
  -2   4  13      951.48     1022.02     75.86 o 
  -1   4  13    34174.20    34130.46    555.08 o 
   0   4  13     5110.86     4888.11    153.78 o 
   1   4  13    30585.60    30417.12    512.90 o 
   2   4  13     8427.97     8484.15    223.41 o 
   3   4  13    16836.41    16547.91    334.16 o 
   4   4  13    12954.89    13189.09    331.56 o 
   5   4  13       56.96      132.90     48.37 o 
   6   4  13    10118.17     9769.97    247.09 o 
   7   4  13       35.39       57.02     60.58 o 
   8   4  13    10465.58    10440.38    368.22 o 
   9   4  13     2299.04     1940.86    142.53 o 
 -18   5  13     3894.46     3895.75    185.87 o 
 -17   5  13     5513.98     5598.93    216.10 o 
 -16   5  13    16988.28    16976.14    411.08 o 
 -15   5  13     9544.46     9621.31    294.57 o 
 -14   5  13    10465.71    10380.38    292.77 o 
 -13   5  13     4607.93     4309.53    176.73 o 
 -12   5  13     7233.16     7265.11    281.62 o 
 -11   5  13     8710.68     8827.56    225.19 o 
 -10   5  13    13184.74    13006.95    284.88 o 
  -9   5  13     1045.13     1046.61     81.97 o 
  -8   5  13     3144.36     3246.10    128.42 o 
  -7   5  13      511.33      478.75     80.79 o 
  -6   5  13      676.73      642.56     67.27 o 
  -5   5  13     5376.82     5403.67    199.39 o 
  -4   5  13     1402.82     1508.88    111.86 o 
  -3   5  13     8460.10     8390.70    291.45 o 
  -2   5  13     8195.86     8100.93    225.79 o 
  -1   5  13     5984.79     6016.77    173.69 o 
   0   5  13    16506.74    15655.22    318.17 o 
   1   5  13     7334.10     7101.76    195.10 o 
   2   5  13     6973.70     6683.89    192.19 o 
   3   5  13    13988.82    13415.77    293.93 o 
   4   5  13     5018.72     4981.79    166.14 o 
   5   5  13     6828.35     6407.44    192.56 o 
   6   5  13     7952.45     7492.75    291.11 o 
   7   5  13     1599.92     1677.39    109.65 o 
   8   5  13     4241.67     4174.58    195.75 o 
 -17   6  13     1721.32     1643.07    130.06 o 
 -16   6  13     6679.45     7023.31    208.67 o 
 -15   6  13     3475.67     3584.95    144.05 o 
 -14   6  13      721.93      722.62     91.07 o 
 -13   6  13     9210.43     9224.14    366.06 o 
 -12   6  13      436.13      483.58     75.23 o 
 -11   6  13    13567.69    12938.42    328.74 o 
 -10   6  13      382.66      474.12     65.14 o 
  -9   6  13    11916.28    11559.98    268.54 o 
  -8   6  13    21132.77    20531.50    391.83 o 
  -7   6  13     6860.24     6744.50    192.47 o 
  -6   6  13    42972.42    42049.68    772.13 o 
  -5   6  13     1499.72     1703.94     99.93 o 
  -4   6  13    25366.47    25386.54    537.93 o 
  -3   6  13        1.35       30.22     49.76 o 
  -2   6  13    25738.93    26108.12    550.85 o 
  -1   6  13     1314.64     1167.42     84.69 o 
   0   6  13    13961.64    14011.32    297.42 o 
   1   6  13     3148.86     2995.19    126.23 o 
   2   6  13     7169.34     7199.94    202.00 o 
   3   6  13     8611.94     8377.65    222.18 o 
   4   6  13     3229.02     3336.70    137.81 o 
   5   6  13    12069.08    11885.36    280.76 o 
   6   6  13      170.40      212.85     59.43 o 
   7   6  13    10331.58    10066.97    309.27 o 
 -16   7  13      888.98      994.57    112.60 o 
 -15   7  13     6714.24     6962.56    243.99 o 
 -14   7  13      249.94      236.91     75.54 o 
 -13   7  13    25234.72    25309.98    919.19 o 
 -12   7  13      440.73      476.03     80.07 o 
 -11   7  13    30798.50    29558.47    979.83 o 
 -10   7  13      158.74      269.33     59.57 o 
  -9   7  13    20934.42    20711.59    402.74 o 
  -8   7  13     4274.60     4012.90    149.95 o 
  -7   7  13    10431.86    10223.29    250.94 o 
  -6   7  13    10263.07    10247.83    250.51 o 
  -5   7  13       25.31       80.25     43.11 o 
  -4   7  13     7409.50     7284.69    202.78 o 
  -3   7  13     1811.38     1819.59    130.45 o 
  -2   7  13     8933.58     9205.88    283.88 o 
  -1   7  13     2759.28     2883.62    186.21 o 
   0   7  13     5257.31     5051.44    203.28 o 
   1   7  13     5135.61     4748.95    160.94 o 
   2   7  13     5398.16     5074.06    168.51 o 
   3   7  13     5014.61     5258.43    173.40 o 
   4   7  13     3334.46     3416.76    143.88 o 
   5   7  13    15170.55    15408.24    336.27 o 
   6   7  13     1007.76      985.65     95.50 o 
 -15   8  13     5474.38     5608.35    223.02 o 
 -14   8  13     2131.32     2067.52    141.99 o 
 -13   8  13      543.38      505.84     84.45 o 
 -12   8  13     3078.74     3093.45    159.51 o 
 -11   8  13      670.19      631.79     88.73 o 
 -10   8  13     4482.83     4353.58    225.01 o 
  -9   8  13     2853.11     3092.90    137.69 o 
  -8   8  13     3134.76     3229.40    139.50 o 
  -7   8  13     8041.17     8219.10    304.13 o 
  -6   8  13     2456.52     2322.34    120.16 o 
  -5   8  13    18139.68    17913.75    364.58 o 
  -4   8  13     2413.01     2181.64    158.72 o 
  -3   8  13    13231.41    13402.95    363.04 o 
  -2   8  13      517.15      448.84     85.45 o 
  -1   8  13     1993.17     2317.19    224.38 o 
   0   8  13        9.33       26.79     54.55 o 
   1   8  13     1060.43      964.55    106.87 o 
   2   8  13     1005.55     1113.21    113.48 o 
   3   8  13      445.27      433.47     86.60 o 
   4   8  13     1301.10     1293.46     97.98 o 
   5   8  13      204.87      167.08     56.83 o 
 -13   9  13     1053.91     1136.88    202.16 o 
 -12   9  13     8532.03     9123.61    289.96 o 
 -11   9  13     4524.55     4708.25    200.74 o 
 -10   9  13    13552.73    14039.89    584.62 o 
  -9   9  13     6339.68     6206.16    199.49 o 
  -8   9  13    11212.95    11129.82    278.69 o 
  -7   9  13     3872.01     4086.96    186.77 o 
  -6   9  13     2778.69     3013.25    136.12 o 
  -5   9  13     4856.51     4657.92    172.91 o 
  -4   9  13     4369.09     4630.40    167.68 o 
  -3   9  13     4391.38     4436.78    163.57 o 
  -2   9  13     1217.30     1205.57    120.85 o 
  -1   9  13     5401.23     4789.77    258.02 o 
   0   9  13      490.14      454.07     87.64 o 
   1   9  13     4935.60     4374.03    301.22 o 
   2   9  13     2521.36     2697.07    165.57 o 
   3   9  13      158.50      245.18     75.50 o 
 -10  10  13      329.21      241.56     69.79 o 
  -9  10  13      473.96      410.23     79.95 o 
  -8  10  13       40.94       38.67     49.90 o 
  -7  10  13      647.78      621.81     86.49 o 
  -6  10  13        1.17       67.88     48.61 o 
  -5  10  13     2017.08     1949.33    117.73 o 
  -4  10  13      110.50      174.11     59.00 o 
  -3  10  13     1603.59     1484.68    107.99 o 
  -2  10  13      192.83      220.85     57.42 o 
  -1  10  13     1739.37     1405.58    128.52 o 
   0  10  13      902.56      768.04    104.90 o 
   1  10  13      127.26      142.78     80.52 o 
 -19   0  14      756.70      665.77    165.29 o 
 -18   0  14    18115.36    20038.25    803.97 o 
 -17   0  14     2935.21     2921.12    263.09 o 
 -16   0  14     7356.62     7636.13    423.80 o 
 -15   0  14     4478.62     4665.89    315.90 o 
 -13   0  14    12566.23    12201.93    528.02 o 
 -12   0  14     4322.07     4612.36    202.16 o 
 -11   0  14    24744.06    24580.56    590.23 o 
 -10   0  14      404.54      266.11     71.24 o 
  -9   0  14    21683.77    22635.58    555.28 o 
  -8   0  14    31877.41    32958.07    743.17 o 
  -7   0  14     8386.87     8072.51    275.25 o 
  -6   0  14    14954.93    16168.50    437.38 o 
  -5   0  14     5511.90     5450.23    365.25 o 
  -4   0  14    14345.85    14933.49    416.53 o 
  -3   0  14     3072.74     3239.53    370.76 o 
  -2   0  14    31768.45    32195.19   1016.56 o 
  -1   0  14      377.61      215.01     82.88 o 
   0   0  14    18188.25    18683.40    514.59 o 
   1   0  14     5462.41     5448.53    244.22 o 
   2   0  14    25291.42    23806.63    620.41 o 
   3   0  14     8404.76     8271.07    317.08 o 
   4   0  14    21801.01    21099.14    579.75 o 
   5   0  14    14207.29    13765.41    441.53 o 
   6   0  14     3939.95     3853.73    222.84 o 
   7   0  14    22190.87    23772.38    650.53 o 
   8   0  14      163.04       98.06     80.11 o 
 -19   1  14     2588.15     2543.36    190.23 o 
 -18   1  14     1831.05     2282.44    254.83 o 
 -17   1  14     6520.16     7647.15    438.03 o 
 -16   1  14     1799.18     1688.23    150.59 o 
 -15   1  14    14003.78    13772.21    431.50 o 
 -14   1  14    11795.85    12066.75    309.43 o 
 -13   1  14    13450.59    13634.57    283.07 o 
 -12   1  14     7230.63     7375.71    192.70 o 
 -11   1  14    17597.21    18026.54    390.94 o 
 -10   1  14      213.02      362.72     67.99 o 
  -9   1  14    15674.93    15962.07    304.34 o 
  -8   1  14      509.38      589.93     74.14 o 
  -7   1  14     3461.12     3488.73    137.14 o 
  -6   1  14       48.92       92.32     41.83 o 
  -5   1  14     1500.28     1494.95     87.54 o 
  -4   1  14      618.23      696.78     65.88 o 
  -3   1  14      379.51      444.77     81.34 o 
  -2   1  14     6625.02     6678.11    182.71 o 
  -1   1  14     1070.29     1119.60     81.79 o 
   0   1  14     7747.37     7547.95    210.68 o 
   1   1  14    11158.33    10456.22    283.77 o 
   2   1  14     9895.40     9208.44    235.41 o 
   3   1  14    14555.38    14049.81    309.35 o 
   4   1  14     8038.44     7663.03    216.73 o 
   5   1  14    10475.88    10196.18    260.24 o 
   6   1  14     7282.50     7018.22    212.47 o 
   7   1  14     3471.22     3452.38    162.49 o 
   8   1  14     1650.02     1389.65    198.69 o 
 -19   2  14    15811.78    16425.22    518.68 o 
 -18   2  14      577.04      900.32    128.18 o 
 -17   2  14    18333.69    19167.14    554.97 o 
 -16   2  14     2016.03     2038.00    130.85 o 
 -15   2  14     3977.31     4370.15    177.70 o 
 -14   2  14     4774.40     4868.04    158.38 o 
 -13   2  14     1297.39     1413.44    102.88 o 
 -12   2  14     6780.22     6878.42    191.63 o 
 -11   2  14       81.92      168.34     47.65 o 
 -10   2  14     6485.06     6157.57    207.39 o 
  -9   2  14     1276.11     1333.29    189.95 o 
  -8   2  14    10273.23    10388.50    233.76 o 
  -7   2  14    10924.58    11407.36    249.75 o 
  -6   2  14    10031.04    10235.79    254.49 o 
  -5   2  14    24859.86    24326.84    425.72 o 
  -4   2  14     4312.30     4198.53    141.11 o 
  -3   2  14    19385.80    18944.49    357.46 o 
  -2   2  14      195.30      193.53     47.60 o 
  -1   2  14    22723.62    21444.15    394.16 o 
   0   2  14      379.81      376.42     58.27 o 
   1   2  14    15856.96    15166.32    416.26 o 
   2   2  14     2780.64     2701.31    121.09 o 
   3   2  14     5866.60     5584.68    399.23 o 
   4   2  14     5832.41     6119.90    191.47 o 
   5   2  14     7077.17     7270.13    214.28 o 
   6   2  14     9488.98     9536.18    254.57 o 
   7   2  14     1207.94     1188.00    101.47 o 
   8   2  14     8912.92     8566.77    248.26 o 
 -18   3  14     4420.74     4440.30    271.06 o 
 -17   3  14     1063.23     1262.86    113.78 o 
 -16   3  14     9846.83     9668.09    283.19 o 
 -15   3  14      917.73      830.43    105.04 o 
 -14   3  14     6680.73     7172.56    231.77 o 
 -13   3  14       11.62       86.96     47.29 o 
 -12   3  14    11529.46    12002.21    271.09 o 
 -11   3  14     2843.06     3002.56    126.33 o 
 -10   3  14    10260.63    10081.85    240.16 o 
  -9   3  14      922.64     1043.44     96.20 o 
  -8   3  14    40729.37    39730.21    886.48 o 
  -7   3  14     4818.71     4951.13    189.07 o 
  -6   3  14    20459.51    20792.97    380.40 o 
  -5   3  14    13350.40    13637.82    284.31 o 
  -4   3  14     7044.72     7075.35    188.71 o 
  -3   3  14    16463.15    16094.76    350.49 o 
  -2   3  14      268.93      283.54     52.18 o 
  -1   3  14    13317.29    13389.63    286.52 o 
   0   3  14      615.30      640.65     69.71 o 
   1   3  14     3902.76     4206.15    148.16 o 
   2   3  14     3449.34     3219.38    132.85 o 
   3   3  14     2393.96     2291.10    115.53 o 
   4   3  14     6131.69     5812.36    193.98 o 
   5   3  14      188.38      268.27     66.88 o 
   6   3  14     3501.31     3302.57    145.53 o 
   7   3  14      173.69      269.74     64.65 o 
   8   3  14     7154.54     7149.77    256.38 o 
 -18   4  14      923.95      752.35    101.65 o 
 -17   4  14        0.14       66.49     88.98 o 
 -16   4  14      303.20      236.84     69.28 o 
 -15   4  14      434.87      452.70     94.04 o 
 -14   4  14       24.42      199.52     67.69 o 
 -13   4  14      297.71      329.10     80.99 o 
 -12   4  14      298.74      381.09     70.27 o 
 -11   4  14      537.97      499.48     66.58 o 
 -10   4  14     1571.76     1579.86     97.00 o 
  -9   4  14     1179.45     1063.62     83.56 o 
  -8   4  14      866.04      831.79    144.17 o 
  -7   4  14     2123.99     2024.10    165.11 o 
  -6   4  14      370.34      264.10     65.71 o 
  -5   4  14     1262.65     1260.33    106.99 o 
  -4   4  14     6746.92     6804.47    187.07 o 
  -3   4  14      492.66      560.94     65.97 o 
  -2   4  14     5496.29     5940.80    176.36 o 
  -1   4  14      318.19      262.07     52.28 o 
   0   4  14     4317.98     4214.38    147.99 o 
   1   4  14       18.45       27.18     42.35 o 
   2   4  14      109.05       67.43     44.59 o 
   3   4  14      562.31      561.02     71.15 o 
   4   4  14     2403.42     2314.55    149.18 o 
   5   4  14     1217.51     1397.66    101.46 o 
   6   4  14     2346.99     2083.35    141.99 o 
   7   4  14      846.34      921.81     95.28 o 
 -17   5  14      343.71      369.72     78.36 o 
 -16   5  14      739.33      687.27    115.19 o 
 -15   5  14     3682.04     3454.51    188.71 o 
 -14   5  14     2599.77     2334.09    139.74 o 
 -13   5  14     6306.83     6185.77    217.50 o 
 -12   5  14     2600.37     2626.29    139.26 o 
 -11   5  14    17487.99    17313.36    353.41 o 
 -10   5  14     9114.55     8845.57    229.59 o 
  -9   5  14    17043.29    16940.09    345.52 o 
  -8   5  14     5486.82     5082.34    199.58 o 
  -7   5  14    11883.59    11495.75    775.28 o 
  -6   5  14    18327.55    17672.89    421.18 o 
  -5   5  14    10583.59    10470.47    300.27 o 
  -4   5  14    12738.37    12419.80    377.97 o 
  -3   5  14     2963.57     2878.23    153.06 o 
  -2   5  14     4382.56     4311.33    149.48 o 
  -1   5  14     1721.54     1566.69     96.68 o 
   0   5  14      659.79      705.25     74.69 o 
   1   5  14      954.16      919.36     82.12 o 
   2   5  14      281.25      304.30     60.26 o 
   3   5  14       99.46      128.62     48.20 o 
   4   5  14       48.58      -21.19     40.69 o 
   5   5  14     4452.58     4612.91    175.56 o 
   6   5  14     1195.20     1309.53    102.10 o 
 -16   6  14     1242.19     1154.97    111.94 o 
 -15   6  14     4579.83     4661.75    196.17 o 
 -14   6  14     5135.54     4864.33    198.66 o 
 -13   6  14      183.09      341.99     78.05 o 
 -12   6  14      830.38      895.90    129.48 o 
 -11   6  14       11.61       31.68     46.37 o 
 -10   6  14      920.62     1021.57    141.82 o 
  -9   6  14     1106.97     1027.54     87.71 o 
  -8   6  14      963.06     1051.39     88.07 o 
  -7   6  14      140.57      118.07     59.30 o 
  -6   6  14     1067.00     1061.58    107.83 o 
  -5   6  14     6497.70     6451.56    232.46 o 
  -4   6  14       16.56       34.05     52.40 o 
  -3   6  14     2135.22     2244.92    150.35 o 
  -2   6  14     1236.75     1231.12    112.29 o 
  -1   6  14      713.70      752.99     96.90 o 
   0   6  14     1210.16     1161.84     88.48 o 
   1   6  14     3389.87     3288.88    135.75 o 
   2   6  14     2263.69     2265.34    118.92 o 
   3   6  14      960.50     1062.12    126.91 o 
   4   6  14     2131.04     2083.96    123.80 o 
   5   6  14     4232.27     3962.44    159.33 o 
 -15   7  14     2258.44     2157.55    145.85 o 
 -14   7  14     1201.74     1318.38    118.26 o 
 -13   7  14     8027.38     8179.53    266.13 o 
 -12   7  14     2082.58     2202.24    168.66 o 
 -11   7  14    10271.75    10765.65    464.50 o 
 -10   7  14     2191.53     2245.71    140.96 o 
  -9   7  14    10238.31    10020.37    349.26 o 
  -8   7  14      450.84      434.54     70.57 o 
  -7   7  14     8366.54     7793.09    219.68 o 
  -6   7  14     1597.86     1644.12    129.21 o 
  -5   7  14     2002.57     1730.31    130.67 o 
  -4   7  14     3557.29     3403.26    284.94 o 
  -3   7  14     1140.57     1136.74    113.39 o 
  -2   7  14     2871.34     3205.41    168.88 o 
  -1   7  14      101.59       46.62     55.14 o 
   0   7  14     5113.55     4932.55    207.60 o 
   1   7  14     2293.57     2162.96    146.74 o 
   2   7  14      724.85      867.32     85.25 o 
   3   7  14     1201.22     1143.01     96.02 o 
   4   7  14     2510.16     2435.07    136.92 o 
 -13   8  14     3700.89     3812.93    183.15 o 
 -12   8  14      369.10      291.96     77.58 o 
 -11   8  14     7274.37     7223.06    962.15 o 
 -10   8  14       39.00       82.97     52.56 o 
  -9   8  14     6892.14     6542.02    349.58 o 
  -8   8  14     3129.27     3344.77    148.25 o 
  -7   8  14     3258.46     3400.31    173.70 o 
  -6   8  14     3407.01     3216.08    147.54 o 
  -5   8  14      562.94      667.91    129.04 o 
  -4   8  14    16254.56    15996.76    418.34 o 
  -3   8  14      114.61      135.65     65.90 o 
  -2   8  14    15293.09    15529.54    547.32 o 
  -1   8  14       57.03       45.47     62.37 o 
   0   8  14    19756.21    19176.84    560.61 o 
   1   8  14     3887.48     3817.93    191.41 o 
   2   8  14     3961.15     4470.99    207.13 o 
   3   8  14     5543.15     5692.36    234.19 o 
 -11   9  14     3021.50     3178.15    170.63 o 
 -10   9  14     4978.64     4685.50    244.61 o 
  -9   9  14     2359.02     2381.85    131.46 o 
  -8   9  14     2385.24     2393.60    131.93 o 
  -7   9  14      464.15      393.87    117.01 o 
  -6   9  14        1.63       56.68     44.52 o 
  -5   9  14        5.02       17.95     58.45 o 
  -4   9  14      948.05      911.02    112.62 o 
  -3   9  14     1475.35     1538.04    136.81 o 
  -2   9  14     1578.32     1771.26    151.48 o 
  -1   9  14     3491.19     3720.46    193.34 o 
   0   9  14     3035.77     3086.42    179.71 o 
  -6  10  14     4901.76     4990.29    186.59 o 
  -5  10  14     8872.92     9363.81    259.53 o 
 -18   1  15     2260.25     2221.06    180.02 o 
 -17   1  15      161.68      219.01    119.38 o 
 -16   1  15     2902.14     2890.07    191.14 o 
 -15   1  15     2695.83     3167.68    279.16 o 
 -13   1  15     6776.85     6845.94    263.45 o 
 -12   1  15     2024.04     2208.78    149.90 o 
 -11   1  15    15174.74    14800.25    423.34 o 
 -10   1  15      119.96      190.66    123.97 o 
  -9   1  15     9175.44     9478.92    252.33 o 
  -8   1  15     5230.98     5356.98    179.19 o 
  -7   1  15     6954.23     6966.85    261.18 o 
  -6   1  15    10329.69    10020.83    309.63 o 
  -5   1  15     9333.05     9293.64    239.39 o 
  -4   1  15    11942.51    11309.01    257.33 o 
  -3   1  15    11126.01    10841.25    295.91 o 
  -2   1  15    10656.44    10616.19    250.81 o 
  -1   1  15     4629.63     4534.51    161.11 o 
   0   1  15     7510.85     7634.11    239.42 o 
   1   1  15     1691.57     1670.34    106.54 o 
   2   1  15     4020.72     4153.42    257.40 o 
   3   1  15        4.20      175.45     56.52 o 
   4   1  15      970.89      850.99     88.55 o 
   5   1  15     1875.29     1756.45    116.33 o 
   6   1  15       71.30       64.39     54.43 o 
 -17   2  15     1688.96     1709.90    158.44 o 
 -16   2  15     4229.05     4272.86    329.67 o 
 -15   2  15     2146.63     2250.93    169.17 o 
 -14   2  15     6111.69     6136.14    264.75 o 
 -13   2  15     4717.77     4649.59    217.94 o 
 -12   2  15     3447.25     3746.19    165.60 o 
 -11   2  15     7135.35     7220.58    279.87 o 
 -10   2  15      256.15      435.83     76.71 o 
  -9   2  15     6094.42     6043.64    211.81 o 
  -8   2  15      305.77      310.99     77.95 o 
  -7   2  15     1942.70     1967.79    116.31 o 
  -6   2  15     4685.86     4826.30    156.14 o 
  -5   2  15     1697.07     1854.17    101.30 o 
  -4   2  15     7588.09     7528.71    223.14 o 
  -3   2  15     1479.56     1532.82    123.13 o 
  -2   2  15     7681.83     7589.38    205.85 o 
  -1   2  15      158.85      163.06     46.83 o 
   0   2  15     2887.31     2870.67    127.04 o 
   1   2  15      389.70      358.20     62.52 o 
   2   2  15     5051.95     4715.18    190.70 o 
   3   2  15     3480.67     3533.05    156.83 o 
   4   2  15     2744.92     2538.64    132.07 o 
   5   2  15     4046.90     3676.12    157.05 o 
   6   2  15     5524.26     5673.78    197.58 o 
 -17   3  15     7370.55     7638.85    314.31 o 
 -16   3  15     5322.38     5159.93    248.48 o 
 -15   3  15     1770.73     1839.66    194.68 o 
 -14   3  15     4407.81     4581.67    231.28 o 
 -13   3  15     4199.81     3939.78    168.22 o 
 -12   3  15     9045.22     8841.08    268.27 o 
 -11   3  15     2094.09     2054.00    132.30 o 
 -10   3  15    12480.05    11842.01    320.91 o 
  -9   3  15      922.40     1101.58    117.30 o 
  -8   3  15    14843.05    14880.54    371.77 o 
  -7   3  15     2282.68     2364.07    138.04 o 
  -6   3  15     4129.39     4276.17    187.42 o 
  -5   3  15     4656.85     4623.62    153.71 o 
  -4   3  15     1455.83     1657.32     99.33 o 
  -3   3  15     5820.62     5350.87    168.00 o 
  -2   3  15       89.16      139.20     48.16 o 
  -1   3  15     3420.72     3172.70    132.34 o 
   0   3  15      133.48      183.12     51.47 o 
   1   3  15     5451.12     5438.13    176.27 o 
   2   3  15     1074.07     1001.51    157.60 o 
   3   3  15     3016.88     3217.17    139.17 o 
   4   3  15     4253.16     4243.01    190.46 o 
   5   3  15     2981.92     2834.66    141.27 o 
   6   3  15     2850.04     2825.96    145.05 o 
 -16   4  15     4220.70     4103.26    226.58 o 
 -15   4  15    15045.15    15237.70    444.44 o 
 -14   4  15     7730.13     7456.48    434.00 o 
 -13   4  15     5267.65     5036.21    237.60 o 
 -12   4  15     8971.56     9075.20    267.77 o 
 -11   4  15      676.39      787.31     95.90 o 
 -10   4  15    11503.02    11232.50    315.22 o 
  -9   4  15      460.09      566.12     84.18 o 
  -8   4  15    11246.78    10466.13    533.91 o 
  -7   4  15     7877.80     7789.56    255.05 o 
  -6   4  15    10018.74    10065.01    297.16 o 
  -5   4  15    10448.81    10546.72    389.07 o 
  -4   4  15     4541.71     4350.17    186.26 o 
  -3   4  15    16325.12    16328.62    334.99 o 
  -2   4  15      502.87      554.55     68.16 o 
  -1   4  15    12524.45    12360.94    368.68 o 
   0   4  15       28.63       59.56     44.60 o 
   1   4  15    13967.34    14562.66    329.31 o 
   2   4  15     2101.23     2000.89    165.95 o 
   3   4  15    15167.89    15128.71    332.85 o 
   4   4  15     5967.15     6172.57    199.89 o 
   5   4  15     1367.19     1342.37    104.58 o 
 -16   5  15     9484.41     8581.12    870.55 o 
 -15   5  15     8151.65     7905.31    365.12 o 
 -14   5  15    15339.70    15042.43    381.64 o 
 -13   5  15     8115.92     8631.30    542.26 o 
 -12   5  15     7775.47     7603.25    413.67 o 
 -11   5  15     9674.39     9796.20    473.09 o 
 -10   5  15     9528.33     9086.54    284.58 o 
  -9   5  15     4341.36     4346.02    191.78 o 
  -8   5  15     1754.17     1858.95    133.27 o 
  -7   5  15      459.88      465.42     82.41 o 
  -6   5  15     5462.00     5423.84    214.19 o 
  -5   5  15      126.88       75.94     57.29 o 
  -4   5  15      279.57      275.48     71.21 o 
  -3   5  15     2206.47     2057.99    140.80 o 
  -2   5  15     1041.43     1148.04    113.34 o 
  -1   5  15     3550.42     3464.83    163.43 o 
   0   5  15     1463.78     1575.75    102.98 o 
   1   5  15     5535.36     5136.94    174.93 o 
   2   5  15     6582.43     6254.02    196.28 o 
   3   5  15     4629.45     4480.30    167.78 o 
   4   5  15     3881.76     3887.56    157.25 o 
 -15   6  15     2405.64     2353.98    151.42 o 
 -14   6  15     7370.61     7485.17    254.93 o 
 -13   6  15    10397.90    10965.31    316.87 o 
 -12   6  15      735.50      827.67     95.19 o 
 -11   6  15    11052.93    11026.29    309.03 o 
 -10   6  15      153.79      316.62    105.69 o 
  -9   6  15     7612.91     7677.89    395.99 o 
  -8   6  15      949.01      974.79    107.72 o 
  -7   6  15     7302.68     7320.82    282.43 o 
  -6   6  15     8726.12     8351.09    347.06 o 
  -5   6  15     5347.17     5349.58    218.65 o 
  -4   6  15    10555.48    11185.00    469.56 o 
  -3   6  15     1468.42     1468.30    126.97 o 
  -2   6  15    20214.61    19426.75    769.38 o 
  -1   6  15       60.83       52.55     59.17 o 
   0   6  15     8525.69     8472.01    282.39 o 
   1   6  15      619.95      685.79     80.70 o 
   2   6  15    16349.55    16559.15    357.58 o 
   3   6  15     1866.42     2187.80    125.57 o 
 -13   7  15    16039.11    16275.35    486.31 o 
 -12   7  15     1560.41     1583.89    153.23 o 
 -11   7  15    18835.06    19416.56    675.53 o 
 -10   7  15       11.04       63.82     52.24 o 
  -9   7  15     9002.43     9033.44    296.80 o 
  -8   7  15      525.15      503.27     90.38 o 
  -7   7  15     6353.64     6174.77    484.54 o 
  -6   7  15      479.08      579.40     94.64 o 
  -5   7  15     3755.70     3969.53    193.57 o 
  -4   7  15     2477.63     2381.84    157.87 o 
  -3   7  15     5169.48     5309.17    286.46 o 
  -2   7  15     8079.02     7838.09    366.97 o 
  -1   7  15     1892.17     1454.34    129.93 o 
   0   7  15    11887.73    11809.04    351.53 o 
   1   7  15     5101.93     5168.02    224.32 o 
   2   7  15     8013.79     8374.25    288.70 o 
 -11   8  15      272.64      192.63     75.32 o 
 -10   8  15     2305.47     2384.93    146.63 o 
  -9   8  15     3179.49     3258.11    150.08 o 
  -8   8  15     4950.49     4474.62    227.22 o 
  -7   8  15     1424.02     1715.40    197.29 o 
  -6   8  15     3354.02     2924.94    171.62 o 
  -5   8  15     6162.25     5836.13    237.56 o 
  -4   8  15     1776.92     1524.67    135.25 o 
  -3   8  15     2258.01     2423.86    162.27 o 
  -2   8  15      747.22      706.42    105.28 o 
  -1   8  15     8306.55     8316.20    320.03 o 
   0   8  15      310.46      149.61     72.32 o 
 -13   0  16     7073.77     7431.81    419.20 o 
 -12   0  16    13673.42    13665.24    606.08 o 
 -11   0  16    12146.82    11880.06    558.79 o 
 -10   0  16      903.44     1121.72    119.68 o 
  -9   0  16    11310.87    11800.39    373.29 o 
  -8   0  16       16.68      119.76     64.10 o 
  -7   0  16    17274.15    16762.90    470.29 o 
  -6   0  16     3467.75     3934.52    202.62 o 
  -5   0  16     9720.93     9721.60    448.59 o 
  -4   0  16     8978.48     8582.44    419.20 o 
  -3   0  16     4728.03     4402.62    226.66 o 
  -2   0  16    11209.80    11141.50    383.94 o 
  -1   0  16      793.84      910.49    135.68 o 
   0   0  16    27012.86    27276.07    710.40 o 
   1   0  16      578.55      548.06    106.16 o 
   2   0  16     7697.85     8108.47    331.26 o 
   3   0  16     2819.03     3084.56    207.11 o 
   4   0  16     3246.72     2952.62    207.28 o 
 -14   1  16     6721.48     7277.54    414.61 o 
 -13   1  16    11985.88    11875.47    553.28 o 
 -12   1  16    12147.16    12228.26    657.73 o 
 -11   1  16    14268.45    14358.50    425.78 o 
 -10   1  16      754.50      820.91     94.61 o 
  -9   1  16     5409.54     5418.70    169.80 o 
  -8   1  16     9099.00     8985.78    227.58 o 
  -7   1  16     7917.70     7706.29    221.09 o 
  -6   1  16      387.93      406.88     62.08 o 
  -5   1  16     6381.90     6163.69    184.72 o 
  -4   1  16      519.58      432.94     63.28 o 
  -3   1  16     1000.36      971.91    114.25 o 
  -2   1  16     2886.29     3033.46    165.02 o 
  -1   1  16     2400.17     1976.52    128.95 o 
   0   1  16     9103.20     8621.92    239.39 o 
   1   1  16     2797.72     2795.17    135.26 o 
   2   1  16     9285.03     9309.71    253.88 o 
   3   1  16     4227.50     4224.22    239.91 o 
   4   1  16     7288.12     7402.15    228.25 o 
 -15   2  16    10618.42    10943.86    523.89 o 
 -14   2  16      811.64      967.99    118.16 o 
 -13   2  16     4862.95     5407.52    494.96 o 
 -12   2  16     4731.01     4900.84    197.88 o 
 -11   2  16     2025.82     2246.17    140.50 o 
 -10   2  16     9093.83     9318.37    351.86 o 
  -9   2  16       14.08      114.16     58.79 o 
  -8   2  16    15024.85    15174.35    381.49 o 
  -7   2  16       64.34       85.13     44.49 o 
  -6   2  16     9454.62     9298.58    234.62 o 
  -5   2  16     4767.28     4899.86    164.46 o 
  -4   2  16     5706.47     5713.24    179.67 o 
  -3   2  16     8813.21     8493.54    225.51 o 
  -2   2  16     2120.36     2128.78    118.01 o 
  -1   2  16    14541.22    14473.40    319.22 o 
   0   2  16       37.02      121.66     50.22 o 
   1   2  16     7232.92     7193.65    246.00 o 
   2   2  16      463.89      523.24     92.25 o 
   3   2  16     6931.15     6814.00    217.33 o 
   4   2  16     1942.20     2113.91    158.33 o 
 -15   3  16     4456.99     4435.40    329.67 o 
 -14   3  16     2418.45     2612.11    258.04 o 
 -13   3  16     1030.26     1040.29    180.91 o 
 -12   3  16     4437.25     5218.84    208.69 o 
 -11   3  16      865.98      911.91    102.01 o 
 -10   3  16    18107.54    17484.59    423.26 o 
  -9   3  16      723.18      634.04     90.17 o 
  -8   3  16    21248.27    21349.61    487.59 o 
  -7   3  16     1039.15     1174.51    111.49 o 
  -6   3  16     9621.63     9671.31    293.45 o 
  -5   3  16     4443.99     4515.11    158.69 o 
  -4   3  16     5199.12     5031.99    167.34 o 
  -3   3  16     6215.21     6274.37    209.62 o 
  -2   3  16     1098.27     1213.60     94.22 o 
  -1   3  16     6987.06     7047.86    227.98 o 
   0   3  16     1200.45     1200.60     94.26 o 
   1   3  16     5020.36     4920.78    175.33 o 
   2   3  16        8.24        7.22     44.53 o 
   3   3  16     8363.29     7926.13    500.14 o 
 -15   4  16       79.40       39.10     76.32 o 
 -14   4  16      440.68      491.29    148.31 o 
 -13   4  16      133.36      344.48     88.45 o 
 -12   4  16      512.17      382.22     91.78 o 
 -11   4  16     1228.80     1061.83    110.15 o 
 -10   4  16     2249.70     2093.04    142.52 o 
  -9   4  16     1177.84      916.92    104.32 o 
  -8   4  16     1622.88     1584.41    165.34 o 
  -7   4  16      440.19      513.41    124.58 o 
  -6   4  16     1572.17     1555.55    126.78 o 
  -5   4  16     1123.65     1062.99    110.48 o 
  -4   4  16      560.60      664.63    121.38 o 
  -3   4  16     1269.58     1261.38    126.45 o 
  -2   4  16      938.00      969.10     87.93 o 
  -1   4  16      236.60      203.36     55.56 o 
   0   4  16     2018.55     2046.14    118.15 o 
   1   4  16      229.83      316.84     66.93 o 
   2   4  16     2394.67     2387.00    175.92 o 
   3   4  16      170.04      190.51     60.97 o 
 -14   5  16        1.00      -11.24    130.63 o 
 -13   5  16     1380.03     1519.82    149.66 o 
 -12   5  16       33.13      128.05     71.68 o 
 -11   5  16     6303.52     6479.77    244.20 o 
 -10   5  16     2077.52     2190.89    149.19 o 
  -9   5  16     8985.81     9023.39    291.25 o 
  -8   5  16     7471.29     7276.59    257.41 o 
  -7   5  16     4835.51     4870.17    209.82 o 
  -6   5  16    11122.80    10859.83    326.38 o 
  -5   5  16     4531.21     4695.52    316.82 o 
  -4   5  16     5655.87     5871.57    231.95 o 
  -3   5  16     4300.69     4358.86    197.38 o 
  -2   5  16     4603.12     4477.23    205.01 o 
  -1   5  16     5245.41     5229.49    180.04 o 
   0   5  16     3240.16     2983.10    137.92 o 
   1   5  16     4772.68     4600.04    172.60 o 
   2   5  16     3324.47     3367.95    234.32 o 
 -12   6  16     1734.51     1895.24    165.09 o 
 -11   6  16      773.40      749.13    117.93 o 
 -10   6  16     1844.12     1893.06    142.64 o 
  -9   6  16       88.06      159.68     67.64 o 
  -8   6  16     2058.67     1858.37    144.68 o 
  -7   6  16      803.06      895.47    135.03 o 
  -6   6  16      916.42      883.34    110.06 o 
  -5   6  16        2.47       52.82     60.62 o 
  -4   6  16        4.46      115.07     64.22 o 
  -3   6  16       55.95      126.23    103.24 o 
  -2   6  16      139.01      197.31     72.58 o 
  -1   6  16     3105.56     3127.26    211.79 o 
   0   6  16      630.36      592.66     99.37 o 
 -10   7  16        0.80       79.37     67.91 o 
  -9   7  16     6464.90     6602.42    359.15 o 
  -8   7  16      114.96      255.49    123.10 o 
  -7   7  16     5549.86     5413.12    237.29 o 
  -6   7  16      955.43     1186.84    175.20 o 
  -5   7  16     3667.11     3698.89    194.77 o 
  -4   7  16     4207.80     4230.76    207.35 o 
  -3   7  16     3165.57     3380.16    209.65 o 
  -2   7  16     4963.52     5323.22    231.96 o 
 -14   1  17     4176.38     4395.91    331.05 o 
 -13   1  17      240.19      315.56     99.62 o 
 -12   1  17        3.77      -33.13     54.81 o 
 -11   1  17     4373.11     4379.45    379.34 o 
 -10   1  17       28.51       99.12     60.97 o 
  -9   1  17      892.14      884.51    103.18 o 
  -8   1  17     8101.48     8449.73    227.11 o 
  -7   1  17     6305.55     6421.05    221.55 o 
  -6   1  17     3137.72     3110.24    137.06 o 
  -5   1  17    11284.83    10966.59    268.66 o 
  -4   1  17     4698.20     4573.62    165.82 o 
  -3   1  17    11717.92    11788.49    325.74 o 
  -2   1  17     9791.71    10063.11    299.49 o 
  -1   1  17     5105.21     5386.76    188.36 o 
   0   1  17     5365.62     5590.59    194.86 o 
   1   1  17      877.83     1027.52    128.37 o 
   2   1  17     5706.49     5727.83    241.12 o 
 -14   2  17     7756.22     8467.20    468.79 o 
 -13   2  17     1136.16     1117.13    128.64 o 
 -12   2  17     4689.11     4663.07    199.09 o 
 -11   2  17     2764.69     2900.69    158.92 o 
 -10   2  17     2501.71     2812.29    159.72 o 
  -9   2  17     3214.70     3149.76    167.64 o 
  -8   2  17     1780.07     1874.59    148.34 o 
  -7   2  17     1935.22     1723.57    131.11 o 
  -6   2  17       88.80       26.83     45.11 o 
  -5   2  17     4053.53     4216.34    159.19 o 
  -4   2  17       35.40      121.80     70.71 o 
  -3   2  17     4342.68     4256.89    161.16 o 
  -2   2  17     4467.88     4502.33    195.44 o 
  -1   2  17      870.03      684.47     81.17 o 
   0   2  17     2554.90     2567.16    151.86 o 
   1   2  17        6.20       26.82     51.58 o 
 -13   3  17     3040.60     2723.63    215.11 o 
 -12   3  17     1895.69     2098.83    145.83 o 
 -11   3  17      709.60      816.06    135.86 o 
 -10   3  17     9406.50     9226.84    292.85 o 
  -9   3  17     2356.87     2378.87    296.53 o 
  -8   3  17     4667.47     4867.68    208.80 o 
  -7   3  17      102.41      137.19     66.43 o 
  -6   3  17     7804.22     7971.74    272.58 o 
  -5   3  17      893.92      995.38    111.84 o 
  -4   3  17     4560.31     4545.18    265.22 o 
  -3   3  17     1040.75     1090.16     95.50 o 
  -2   3  17      946.78      916.55     90.07 o 
  -1   3  17     2066.97     1988.16    120.40 o 
   0   3  17      443.63      385.58     70.57 o 
   1   3  17     7313.20     7412.97    224.58 o 
 -12   4  17     2751.67     2552.62    186.02 o 
 -11   4  17     5593.21     5575.26    409.90 o 
 -10   4  17     9132.43     9448.43    302.43 o 
  -9   4  17     3479.50     3626.67    185.12 o 
  -8   4  17    11731.28    12136.34    350.91 o 
  -7   4  17      141.22      170.15     66.34 o 
  -6   4  17    13890.08    14363.73    391.31 o 
  -5   4  17     5122.59     5326.98    223.37 o 
  -4   4  17     6848.98     6658.36    251.73 o 
  -3   4  17     2935.50     3040.94    172.80 o 
  -2   4  17     2893.50     2875.70    138.57 o 
  -1   4  17     4771.64     4879.66    179.64 o 
   0   4  17     1551.44     1555.71    112.83 o 
 -11   5  17     6823.56     7207.42    265.34 o 
 -10   5  17     7437.77     7212.40    265.21 o 
  -9   5  17     4242.96     4301.09    233.06 o 
  -8   5  17     7366.34     7160.82    266.12 o 
  -7   5  17     2030.77     1916.37    147.49 o 
  -6   5  17     3795.30     3425.28    185.18 o 
  -5   5  17        9.48       14.58     63.44 o 
  -4   5  17       81.08      -27.44     57.77 o 
  -3   5  17       19.88      117.44     66.27 o 
  -2   5  17       93.25       64.37     66.58 o 
  -8   6  17      811.33      698.48    105.83 o 
  -7   6  17     8623.83     8535.31    297.03 o 
  -6   6  17       13.63       60.54     64.10 o 
  -5   6  17     7975.42     8624.77    301.81 o 
  -9   0  18     7849.03     8001.62    419.20 o 
  -8   0  18     1654.65     1656.62    201.57 o 
  -7   0  18    10371.82    10507.32    449.28 o 
  -6   0  18      837.45      840.58    131.23 o 
  -5   0  18    13498.56    13733.19   1109.31 o 
  -4   0  18     2938.32     3086.15    300.74 o 
  -3   0  18    12097.48    12228.88    433.05 o 
  -2   0  18     2622.23     2715.53    206.57 o 
 -11   1  18     8433.70     8469.64    307.28 o 
 -10   1  18     5078.24     5335.12    219.16 o 
  -9   1  18     4062.07     4450.86    201.70 o 
  -8   1  18     4811.16     4669.67    207.08 o 
  -7   1  18     4331.41     4700.07    171.45 o 
  -6   1  18      323.79      327.79     67.54 o 
  -5   1  18     4164.16     4192.72    275.38 o 
  -4   1  18      171.67      248.18     73.45 o 
  -3   1  18     2587.59     2736.29    141.80 o 
  -2   1  18     1244.63     1396.65    112.51 o 
 -11   2  18     3373.68     3098.54    171.12 o 
 -10   2  18     6906.74     7198.74    260.52 o 
  -9   2  18     1670.93     2030.59    147.02 o 
  -8   2  18    11127.43    11361.51    337.50 o 
  -7   2  18       17.97      100.21     65.18 o 
  -6   2  18     9106.75     9863.28    312.45 o 
  -5   2  18       64.28       55.41     50.85 o 
  -4   2  18     6522.53     6627.02    209.80 o 
  -3   2  18     2472.68     2310.75    149.62 o 
  -9   3  18       23.55      102.20     66.71 o 
  -8   3  18     7344.83     7555.81    272.50 o 
  -7   3  18        7.01       16.93     60.22 o 
  -6   3  18     8049.19     8025.52    283.01 o 
  -5   3  18     1111.79     1089.39    152.44 o 
  -4   3  18     5428.92     5535.29    373.96 o 
                                                 
